# Supplementary material for: Validation of somatic cell score-associated SNPs from Holstein cattle in Sudanese Butana and Butana × Holstein crossbred cattle
Source: Trop Anim Health Prod. 2022 Jan 12;54(1):50. doi: 10.1007/s11250-022-03048-3 (PMC8755676; doi:10.1007/s11250-022-03048-3)
Supplement: Supplementary file 1 — Supplementary file1 (XLSX 148 KB) [file 11250_2022_3048_MOESM1_ESM.xlsx]

## Sheet: Supplementary Table 1
Supplementary Table 1: P-values for the effects of covariates tested in Butana and Butana x Holstein crossbred cattle. Covariates were only included as fixed effects in the association model if they significantly contributed to the phenotype (p-value <0.05, highlighted in bold). P-values were calculated using an ANOVA test between the null model (Y = (1|animal)) and the null model extended with o…
Breed	Lactation number	Year of sampling	Season of sampling	Birth year	Birth season	Calving year
Butana	0.20178	0.00078	0.10239	0.64572	0.13614	0.50579
Butana x Holstein	0.18643	0.00029	0.60864	0.8091	0.08033	0.11303
Breed	Calving season	Age at first calving	Days in milk	Lactation length	Farm
Butana	0.07279	0.05282	0.0006	0.71765	NA
Butana x Holstein	0.03019	0.04687	0.00012	0.92398	1e-05

## Sheet: Supplementary Table 2
Supplementary Table 2: Characteristics of CSC in Butana and Butana x Holstein crossbred cattle from different farms (SCS – somatic cell score, SD – standard deviation).
Breed	Farm	Number of cows	SCS	SD
Butana	Atbara research station	37	4.64	1
Butana x Holstein	Abbas Alreef Farm	44	4.8	0.8
Butana x Holstein	University of Khartoum	80	5.12	1.04
Butana x Holstein	University of Sudan	20	5.18	0.82
Butana x Holstein	Kuku Research Station	19	5.2	0.78
Butana x Holstein	Judiciary	40	5.3	0.71

## Sheet: Supplementary Table 3
No	ID	Breed	Farm	Birthdate	Age at first calving in days	Lactation	Lactation length of previous lactation	Date of last calving	Total previous lactation yield	Sampledate	Milk yield per day (kg)	SCC	rs41257403	rs110707460	rs41588957	rs41629005	rs41636878	rs29020544	rs109934030	rs109441194	rs41634110	rs41257360
1	BU1	Butana	Atbara	2009-05-15	1855	4	286	2017-07-10	1504.8	2017-11-28	6	20000	GG	AA	TT	CC	CT	GG	CC	CC	AA	AA
1	BU1	Butana	Atbara	2009-05-15	1855	4	286	2017-07-10	1504.8	2017-12-26	6.3	15000	GG	AA	TT	CC	CT	GG	CC	CC	AA	AA
1	BU1	Butana	Atbara	2009-05-15	1855	4	286	2017-07-10	1504.8	2018-01-26	5.7	50000	GG	AA	TT	CC	CT	GG	CC	CC	AA	AA
1	BU1	Butana	Atbara	2009-05-15	1855	4	286	2017-07-10	1504.8	2018-02-26	5.5	50000	GG	AA	TT	CC	CT	GG	CC	CC	AA	AA
2	BU2	Butana	Atbara	2005-04-06	1537	6	251	2017-08-20	1019.6	2017-11-28	8.5	35000	GG	AG	CT	CC	CT	GG	CC	CC	AA	AA
2	BU2	Butana	Atbara	2005-04-06	1537	6	251	2017-08-20	1019.6	2017-12-26	9	32000	GG	AG	CT	CC	CT	GG	CC	CC	AA	AA
2	BU2	Butana	Atbara	2005-04-06	1537	6	251	2017-08-20	1019.6	2018-01-26	8.1	35000	GG	AG	CT	CC	CT	GG	CC	CC	AA	AA
2	BU2	Butana	Atbara	2005-04-06	1537	6	251	2017-08-20	1019.6	2018-02-26	6.5	100000	GG	AG	CT	CC	CT	GG	CC	CC	AA	AA
2	BU2	Butana	Atbara	2005-04-06	1537	6	251	2017-08-20	1019.6	2018-03-26	6	100000	GG	AG	CT	CC	CT	GG	CC	CC	AA	AA
2	BU2	Butana	Atbara	2005-04-06	1537	6	251	2017-08-20	1019.6	2018-04-28	5.5	500000	GG	AG	CT	CC	CT	GG	CC	CC	AA	AA
3	BU3	Butana	Atbara	2009-05-18	1797	3	290	2017-06-08	911.7	2018-03-26	4	150000	GG	AA	TT	CC	CT	GG	CC	CC	AA	AA
3	BU3	Butana	Atbara	2009-05-18	1797	3	290	2017-06-08	911.7	2018-04-28	4	150000	GG	AA	TT	CC	CT	GG	CC	CC	AA	AA
4	BU4	Butana	Atbara	2009-05-09	2220	3	255	2017-10-02	1441	2017-11-28	9	50000	AG	AG	TT	CC	CC	GG	CC	CC	AA	AA
4	BU4	Butana	Atbara	2009-05-09	2220	3	255	2017-10-02	1441	2017-12-26	7.4	52000	AG	AG	TT	CC	CC	GG	CC	CC	AA	AA
4	BU4	Butana	Atbara	2009-05-09	2220	3	255	2017-10-02	1441	2018-01-26	6.8	60000	AG	AG	TT	CC	CC	GG	CC	CC	AA	AA
4	BU4	Butana	Atbara	2009-05-09	2220	3	255	2017-10-02	1441	2018-02-26	5.4	65000	AG	AG	TT	CC	CC	GG	CC	CC	AA	AA
4	BU4	Butana	Atbara	2009-05-09	2220	3	255	2017-10-02	1441	2018-03-26	4	550000	AG	AG	TT	CC	CC	GG	CC	CC	AA	AA
5	BU5	Butana	Atbara	2001-06-09	1586	7	264	2017-09-08	1050	2017-11-28	3.5	45000	AG	AA	TT	CC	CT	GG	CC	CC	AA	AA
5	BU5	Butana	Atbara	2001-06-09	1586	7	264	2017-09-08	1050	2017-12-26	3.5	40000	AG	AA	TT	CC	CT	GG	CC	CC	AA	AA
5	BU5	Butana	Atbara	2001-06-09	1586	7	264	2017-09-08	1050	2018-01-26	1.3	55000	AG	AA	TT	CC	CT	GG	CC	CC	AA	AA
5	BU5	Butana	Atbara	2001-06-09	1586	7	264	2017-09-08	1050	2018-02-26	0.9	60000	AG	AA	TT	CC	CT	GG	CC	CC	AA	AA
5	BU5	Butana	Atbara	2001-06-09	1586	7	264	2017-09-08	1050	2018-03-26	1	59000	AG	AA	TT	CC	CT	GG	CC	CC	AA	AA
6	BU6	Butana	Atbara	2008-07-24	1662	5	266	2017-08-04	1566.5	2017-11-28	4	50000	GG	AA	TT	CC	CT	GT	CC	CC	AA	AA
6	BU6	Butana	Atbara	2008-07-24	1662	5	266	2017-08-04	1566.5	2017-12-26	5.7	32500	GG	AA	TT	CC	CT	GT	CC	CC	AA	AA
6	BU6	Butana	Atbara	2008-07-24	1662	5	266	2017-08-04	1566.5	2018-01-26	5	120000	GG	AA	TT	CC	CT	GT	CC	CC	AA	AA
6	BU6	Butana	Atbara	2008-07-24	1662	5	266	2017-08-04	1566.5	2018-02-26	3.9	100000	GG	AA	TT	CC	CT	GT	CC	CC	AA	AA
6	BU6	Butana	Atbara	2008-07-24	1662	5	266	2017-08-04	1566.5	2018-03-26	3.5	120000	GG	AA	TT	CC	CT	GT	CC	CC	AA	AA
6	BU6	Butana	Atbara	2008-07-24	1662	5	266	2017-08-04	1566.5	2018-04-28	3	100000	GG	AA	TT	CC	CT	GT	CC	CC	AA	AA
7	BU7	Butana	Atbara	2002-06-05	2126	6	239	2017-06-16	1003.9	2017-11-28	4.5	150000	AG	AA	TT	CC	CT	GG	CC	CC	AA	AA
7	BU7	Butana	Atbara	2002-06-05	2126	6	239	2017-06-16	1003.9	2017-12-26	3.5	400000	AG	AA	TT	CC	CT	GG	CC	CC	AA	AA
7	BU7	Butana	Atbara	2002-06-05	2126	6	239	2017-06-16	1003.9	2018-01-26	2.1	125000	AG	AA	TT	CC	CT	GG	CC	CC	AA	AA
7	BU7	Butana	Atbara	2002-06-05	2126	6	239	2017-06-16	1003.9	2018-02-26	2	250000	AG	AA	TT	CC	CT	GG	CC	CC	AA	AA
7	BU7	Butana	Atbara	2002-06-05	2126	6	239	2017-06-16	1003.9	2018-03-26	1	280000	AG	AA	TT	CC	CT	GG	CC	CC	AA	AA
8	BU8	Butana	Atbara	2009-03-27	1855	4	282	2017-05-17	1352	2017-11-28	4.5	435000	AA	AA	TT	CC	CC	GG	CC	CC	AA	AA
9	BU9	Butana	Atbara	2004-03-02	1924	5	263	2017-09-14	1438.5	2017-11-28	6.5	120000	GG	AG	TT	CC	TT	GG	CC	CC	AA	AA
9	BU9	Butana	Atbara	2004-03-02	1924	5	263	2017-09-14	1438.5	2017-12-26	5.5	125000	GG	AG	TT	CC	TT	GG	CC	CC	AA	AA
9	BU9	Butana	Atbara	2004-03-02	1924	5	263	2017-09-14	1438.5	2018-01-26	4.7	100000	GG	AG	TT	CC	TT	GG	CC	CC	AA	AA
9	BU9	Butana	Atbara	2004-03-02	1924	5	263	2017-09-14	1438.5	2018-02-26	4	600000	GG	AG	TT	CC	TT	GG	CC	CC	AA	AA
9	BU9	Butana	Atbara	2004-03-02	1924	5	263	2017-09-14	1438.5	2018-03-26	3	200000	GG	AG	TT	CC	TT	GG	CC	CC	AA	AA
10	BU10	Butana	Atbara	2007-05-25	1651	6	111	2017-05-09	294.8	2017-11-28	4.5	258000	AG	AA	CT	CC	CC	GG	CC	CC	AG	AA
10	BU10	Butana	Atbara	2007-05-25	1651	6	111	2017-05-09	294.8	2017-12-26	5.5	300000	AG	AA	CT	CC	CC	GG	CC	CC	AG	AA
11	BU11	Butana	Atbara	2010-10-06	1924	2	295	2017-02-28	1884.5	2017-11-28	4	245000	AA	AG	CC	CT	CT	TT	CC	CC	AG	AA
11	BU11	Butana	Atbara	2010-10-06	1924	2	295	2017-02-28	1884.5	2017-12-26	3.5	200000	AA	AG	CC	CT	CT	TT	CC	CC	AG	AA
11	BU11	Butana	Atbara	2010-10-06	1924	2	295	2017-02-28	1884.5	2018-01-26	3	190000	AA	AG	CC	CT	CT	TT	CC	CC	AG	AA
12	BU12	Butana	Atbara	2010-03-30	2370	1	NA	2017-09-22	NA	2018-01-26	1.9	800000	GG	AG	TT	CC	CC	GT	CC	CC	AA	AA
12	BU12	Butana	Atbara	2010-03-30	2370	1	NA	2017-09-22	NA	2018-02-26	1.5	850000	GG	AG	TT	CC	CC	GT	CC	CC	AA	AA
13	BU13	Butana	Atbara	2008-05-04	2103	5	232	2017-04-14	1323.2	2018-03-26	3	650000	GG	AA	TT	CC	CC	GG	CC	CC	AA	AA
13	BU13	Butana	Atbara	2008-05-04	2103	5	232	2017-04-14	1323.2	2018-04-28	3	550000	GG	AA	TT	CC	CC	GG	CC	CC	AA	AA
14	BU14	Butana	Atbara	2009-04-08	2400	3	238	2017-03-14	623.9	2018-03-26	2	500000	AA	AG	TT	CC	CC	GG	CC	CC	AA	AA
14	BU14	Butana	Atbara	2009-04-08	2400	3	238	2017-03-14	623.9	2018-04-28	2	550000	AA	AG	TT	CC	CC	GG	CC	CC	AA	AA
15	BU15	Butana	Atbara	2003-08-16	2058	6	232	2017-08-21	1208.6	2017-11-28	3.3	200000	AA	AG	TT	CC	CC	GG	CC	CC	AA	AA
15	BU15	Butana	Atbara	2003-08-16	2058	6	232	2017-08-21	1208.6	2017-12-26	3	500000	AA	AG	TT	CC	CC	GG	CC	CC	AA	AA
15	BU15	Butana	Atbara	2003-08-16	2058	6	232	2017-08-21	1208.6	2018-01-26	2.5	750000	AA	AG	TT	CC	CC	GG	CC	CC	AA	AA
15	BU15	Butana	Atbara	2003-08-16	2058	6	232	2017-08-21	1208.6	2018-02-26	2	53000	AA	AG	TT	CC	CC	GG	CC	CC	AA	AA
15	BU15	Butana	Atbara	2003-08-16	2058	6	232	2017-08-21	1208.6	2018-03-26	2	550000	AA	AG	TT	CC	CC	GG	CC	CC	AA	AA
16	BU16	Butana	Atbara	2008-09-18	1192	5	141	2017-11-14	570.9	2017-11-28	7.5	200000	GG	AA	TT	CC	CC	GT	CC	CC	AA	AA
16	BU16	Butana	Atbara	2008-09-18	1192	5	141	2017-11-14	570.9	2017-12-26	6	300000	GG	AA	TT	CC	CC	GT	CC	CC	AA	AA
16	BU16	Butana	Atbara	2008-09-18	1192	5	141	2017-11-14	570.9	2018-01-26	4.7	400000	GG	AA	TT	CC	CC	GT	CC	CC	AA	AA
16	BU16	Butana	Atbara	2008-09-18	1192	5	141	2017-11-14	570.9	2018-02-26	4	500000	GG	AA	TT	CC	CC	GT	CC	CC	AA	AA
16	BU16	Butana	Atbara	2008-09-18	1192	5	141	2017-11-14	570.9	2018-03-26	3.5	300000	GG	AA	TT	CC	CC	GT	CC	CC	AA	AA
17	BU17	Butana	Atbara	2003-07-20	1998	6	288	2017-09-04	1431.7	2017-11-28	3.5	300000	AA	AG	TT	CC	CC	GG	CC	CC	AA	AA
17	BU17	Butana	Atbara	2003-07-20	1998	6	288	2017-09-04	1431.7	2017-12-26	2.7	310000	AA	AG	TT	CC	CC	GG	CC	CC	AA	AA
17	BU17	Butana	Atbara	2003-07-20	1998	6	288	2017-09-04	1431.7	2018-01-26	2	340000	AA	AG	TT	CC	CC	GG	CC	CC	AA	AA
17	BU17	Butana	Atbara	2003-07-20	1998	6	288	2017-09-04	1431.7	2018-02-26	2	390000	AA	AG	TT	CC	CC	GG	CC	CC	AA	AA
18	BU18	Butana	Atbara	2007-06-15	1364	5	261	2017-08-14	1339.3	2017-11-28	6	250000	GG	AG	CT	CC	CC	GT	CC	CC	AG	AA
18	BU18	Butana	Atbara	2007-06-15	1364	5	261	2017-08-14	1339.3	2017-12-26	5.5	35000	GG	AG	CT	CC	CC	GT	CC	CC	AG	AA
18	BU18	Butana	Atbara	2007-06-15	1364	5	261	2017-08-14	1339.3	2018-01-26	4.5	60000	GG	AG	CT	CC	CC	GT	CC	CC	AG	AA
18	BU18	Butana	Atbara	2007-06-15	1364	5	261	2017-08-14	1339.3	2018-02-26	3	72000	GG	AG	CT	CC	CC	GT	CC	CC	AG	AA
18	BU18	Butana	Atbara	2007-06-15	1364	5	261	2017-08-14	1339.3	2018-03-26	3	75000	GG	AG	CT	CC	CC	GT	CC	CC	AG	AA
19	BU19	Butana	Atbara	2009-05-06	2013	1	NA	2017-08-09	NA	2017-11-28	4.7	250000	AG	AA	TT	CC	CC	GG	CC	CC	AA	AA
19	BU19	Butana	Atbara	2009-05-06	2013	1	NA	2017-08-09	NA	2017-12-26	5	190000	AG	AA	TT	CC	CC	GG	CC	CC	AA	AA
19	BU19	Butana	Atbara	2009-05-06	2013	1	NA	2017-08-09	NA	2018-01-26	5	100000	AG	AA	TT	CC	CC	GG	CC	CC	AA	AA
19	BU19	Butana	Atbara	2009-05-06	2013	1	NA	2017-08-09	NA	2018-02-26	4.5	110000	AG	AA	TT	CC	CC	GG	CC	CC	AA	AA
19	BU19	Butana	Atbara	2009-05-06	2013	1	NA	2017-08-09	NA	2018-03-26	4	120000	AG	AA	TT	CC	CC	GG	CC	CC	AA	AA
20	BU20	Butana	Atbara	2005-09-11	1447	5	241	2017-12-09	1245.3	2018-02-26	4	200000	GG	AG	TT	CC	CC	GG	CC	CC	AA	AA
20	BU20	Butana	Atbara	2005-09-11	1447	5	241	2017-12-09	1245.3	2018-03-26	4	200000	GG	AG	TT	CC	CC	GG	CC	CC	AA	AA
20	BU20	Butana	Atbara	2005-09-11	1447	5	241	2017-12-09	1245.3	2018-04-28	4	250000	GG	AG	TT	CC	CC	GG	CC	CC	AA	AA
21	BU21	Butana	Atbara	2010-05-07	2180	2	302	2017-10-11	1542.3	2017-11-28	7	10000	AG	GG	CT	CC	CC	GG	CC	CC	AA	AA
21	BU21	Butana	Atbara	2010-05-07	2180	2	302	2017-10-11	1542.3	2017-12-26	6	13500	AG	GG	CT	CC	CC	GG	CC	CC	AA	AA
21	BU21	Butana	Atbara	2010-05-07	2180	2	302	2017-10-11	1542.3	2018-01-26	5.5	13900	AG	GG	CT	CC	CC	GG	CC	CC	AA	AA
21	BU21	Butana	Atbara	2010-05-07	2180	2	302	2017-10-11	1542.3	2018-02-26	4.5	450000	AG	GG	CT	CC	CC	GG	CC	CC	AA	AA
22	BU22	Butana	Atbara	2005-04-01	1500	6	319	2017-08-08	2386.6	2017-11-28	4.5	350000	GG	AG	CC	CT	CC	GT	CC	CC	AA	AA
22	BU22	Butana	Atbara	2005-04-01	1500	6	319	2017-08-08	2386.6	2017-12-26	4.7	250000	GG	AG	CC	CT	CC	GT	CC	CC	AA	AA
22	BU22	Butana	Atbara	2005-04-01	1500	6	319	2017-08-08	2386.6	2018-01-26	4.5	450000	GG	AG	CC	CT	CC	GT	CC	CC	AA	AA
22	BU22	Butana	Atbara	2005-04-01	1500	6	319	2017-08-08	2386.6	2018-02-26	3.5	600000	GG	AG	CC	CT	CC	GT	CC	CC	AA	AA
22	BU22	Butana	Atbara	2005-04-01	1500	6	319	2017-08-08	2386.6	2018-03-26	3.5	560000	GG	AG	CC	CT	CC	GT	CC	CC	AA	AA
23	BU23	Butana	Atbara	2010-09-26	1737	1	NA	2017-08-28	NA	2017-11-28	4	70000	AA	AA	TT	CC	CC	GG	CC	CC	AA	AA
24	BU24	Butana	Atbara	2004-02-11	1630	7	215	2018-01-06	1087.2	2018-03-26	5	55000	AA	AA	TT	CC	CT	GG	CC	CC	AA	AA
24	BU24	Butana	Atbara	2004-02-11	1630	7	215	2018-01-06	1087.2	2018-04-28	5	45000	AA	AA	TT	CC	CT	GG	CC	CC	AA	AA
25	BU25	Butana	Atbara	2010-07-03	2126	2	89	2016-06-03	285.4	2017-11-28	NA	NA	AA	AG	TT	CC	CT	GG	CC	CC	AA	AA
26	BU26	Butana	Atbara	2007-05-24	1426	6	290	2017-03-26	1678.2	2017-11-28	5	350000	GG	AA	TT	CT	CC	GT	CC	CC	AA	AA
26	BU26	Butana	Atbara	2007-05-24	1426	6	290	2017-03-26	1678.2	2017-12-26	5.5	450000	GG	AA	TT	CT	CC	GT	CC	CC	AA	AA
26	BU26	Butana	Atbara	2007-05-24	1426	6	290	2017-03-26	1678.2	2018-01-26	7	30000	GG	AA	TT	CT	CC	GT	CC	CC	AA	AA
26	BU26	Butana	Atbara	2007-05-24	1426	6	290	2017-03-26	1678.2	2018-02-26	6.5	25000	GG	AA	TT	CT	CC	GT	CC	CC	AA	AA
26	BU26	Butana	Atbara	2007-05-24	1426	6	290	2017-03-26	1678.2	2018-03-26	6	17000	GG	AA	TT	CT	CC	GT	CC	CC	AA	AA
26	BU26	Butana	Atbara	2007-05-24	1426	6	290	2017-03-26	1678.2	2018-04-28	5.5	30000	GG	AA	TT	CT	CC	GT	CC	CC	AA	AA
27	BU27	Butana	Atbara	2011-01-23	2035	2	62	2016-08-23	284	2017-11-28	3	50000	AA	AA	TT	CC	CT	GG	CC	CC	AA	AA
28	BU28	Butana	Atbara	2008-05-15	1359	6	247	2017-10-06	1545.7	2017-11-28	3.5	150000	GG	AA	CT	CC	CC	GT	CC	CC	AA	AA
28	BU28	Butana	Atbara	2008-05-15	1359	6	247	2017-10-06	1545.7	2017-12-26	3	290000	GG	AA	CT	CC	CC	GT	CC	CC	AA	AA
28	BU28	Butana	Atbara	2008-05-15	1359	6	247	2017-10-06	1545.7	2018-01-26	2.5	350000	GG	AA	CT	CC	CC	GT	CC	CC	AA	AA
28	BU28	Butana	Atbara	2008-05-15	1359	6	247	2017-10-06	1545.7	2018-02-26	2	200000	GG	AA	CT	CC	CC	GT	CC	CC	AA	AA
28	BU28	Butana	Atbara	2008-05-15	1359	6	247	2017-10-06	1545.7	2018-03-26	1.5	200000	GG	AA	CT	CC	CC	GT	CC	CC	AA	AA
29	BU29	Butana	Atbara	2001-12-29	2326	8	267	2017-08-19	1259	2017-11-28	6.5	165000	GG	AA	CT	CC	CT	GG	CC	CC	AA	AA
29	BU29	Butana	Atbara	2001-12-29	2326	8	267	2017-08-19	1259	2017-12-26	5.5	550000	GG	AA	CT	CC	CT	GG	CC	CC	AA	AA
29	BU29	Butana	Atbara	2001-12-29	2326	8	267	2017-08-19	1259	2018-01-26	4.4	600000	GG	AA	CT	CC	CT	GG	CC	CC	AA	AA
29	BU29	Butana	Atbara	2001-12-29	2326	8	267	2017-08-19	1259	2018-02-26	4	700000	GG	AA	CT	CC	CT	GG	CC	CC	AA	AA
30	BU30	Butana	Atbara	2009-05-01	2555	1	NA	2017-07-19	NA	2017-11-28	2	950000	AA	GG	TT	CC	CC	GG	CC	CC	AA	AA
31	BU31	Butana	Atbara	2008-05-13	1741	5	242	2017-05-14	1076	2017-11-28	5	150000	AA	AG	CT	CC	CC	GG	CC	CC	AA	AA
31	BU31	Butana	Atbara	2008-05-13	1741	5	242	2017-05-14	1076	2017-12-26	4	750000	AA	AG	CT	CC	CC	GG	CC	CC	AA	AA
31	BU31	Butana	Atbara	2008-05-13	1741	5	242	2017-05-14	1076	2018-01-26	3.5	800000	AA	AG	CT	CC	CC	GG	CC	CC	AA	AA
31	BU31	Butana	Atbara	2008-05-13	1741	5	242	2017-05-14	1076	2018-02-26	2.5	820000	AA	AG	CT	CC	CC	GG	CC	CC	AA	AA
31	BU31	Butana	Atbara	2008-05-13	1741	5	242	2017-05-14	1076	2018-03-26	2	850000	AA	AG	CT	CC	CC	GG	CC	CC	AA	AA
32	BU32	Butana	Atbara	2012-03-14	2051	1	NA	2017-10-30	NA	2017-11-28	6.5	560000	GG	AG	CT	CC	CC	GG	CC	CC	AA	AA
32	BU32	Butana	Atbara	2012-03-14	2051	1	NA	2017-10-30	NA	2017-12-26	6	600000	GG	AG	CT	CC	CC	GG	CC	CC	AA	AA
32	BU32	Butana	Atbara	2012-03-14	2051	1	NA	2017-10-30	NA	2018-01-26	5.2	400000	GG	AG	CT	CC	CC	GG	CC	CC	AA	AA
32	BU32	Butana	Atbara	2012-03-14	2051	1	NA	2017-10-30	NA	2018-02-26	4.5	550000	GG	AG	CT	CC	CC	GG	CC	CC	AA	AA
32	BU32	Butana	Atbara	2012-03-14	2051	1	NA	2017-10-30	NA	2018-03-26	3	650000	GG	AG	CT	CC	CC	GG	CC	CC	AA	AA
33	BU33	Butana	Atbara	2010-02-20	2388	2	317	2017-12-10	1551.1	2017-12-26	9.3	400000	AA	AA	TT	CC	CC	GG	CC	CC	AA	AA
33	BU33	Butana	Atbara	2010-02-20	2388	2	317	2017-12-10	1551.1	2018-01-26	7	570000	AA	AA	TT	CC	CC	GG	CC	CC	AA	AA
33	BU33	Butana	Atbara	2010-02-20	2388	2	317	2017-12-10	1551.1	2018-02-26	6.2	600000	AA	AA	TT	CC	CC	GG	CC	CC	AA	AA
33	BU33	Butana	Atbara	2010-02-20	2388	2	317	2017-12-10	1551.1	2018-03-26	5.5	750000	AA	AA	TT	CC	CC	GG	CC	CC	AA	AA
34	BU34	Butana	Atbara	2009-05-14	2120	1	NA	2017-10-29	NA	2017-11-28	NA	NA	AA	AA	TT	CC	CC	GG	CC	CC	AA	AA
35	BU35	Butana	Atbara	2011-11-20	2159	1	NA	2017-10-24	NA	2017-11-28	5	650000	GG	AG	TT	CC	CC	GG	CC	CC	AA	AA
35	BU35	Butana	Atbara	2011-11-20	2159	1	NA	2017-10-24	NA	2017-12-26	5.5	500000	GG	AG	TT	CC	CC	GG	CC	CC	AA	AA
35	BU35	Butana	Atbara	2011-11-20	2159	1	NA	2017-10-24	NA	2018-01-26	4.9	700000	GG	AG	TT	CC	CC	GG	CC	CC	AA	AA
35	BU35	Butana	Atbara	2011-11-20	2159	1	NA	2017-10-24	NA	2018-02-26	3	760000	GG	AG	TT	CC	CC	GG	CC	CC	AA	AA
36	BU36	Butana	Atbara	2011-01-23	2200	2	284	2017-09-16	1137.2	2017-11-28	4	50000	AA	AG	CT	CC	CT	GT	CC	CC	AA	AA
36	BU36	Butana	Atbara	2011-01-23	2200	2	284	2017-09-16	1137.2	2017-12-26	4.7	60000	AA	AG	CT	CC	CT	GT	CC	CC	AA	AA
36	BU36	Butana	Atbara	2011-01-23	2200	2	284	2017-09-16	1137.2	2018-01-26	4	80000	AA	AG	CT	CC	CT	GT	CC	CC	AA	AA
36	BU36	Butana	Atbara	2011-01-23	2200	2	284	2017-09-16	1137.2	2018-02-26	3.5	70000	AA	AG	CT	CC	CT	GT	CC	CC	AA	AA
36	BU36	Butana	Atbara	2011-01-23	2200	2	284	2017-09-16	1137.2	2018-03-26	3	90000	AA	AG	CT	CC	CT	GT	CC	CC	AA	AA
36	BU36	Butana	Atbara	2011-01-23	2200	2	284	2017-09-16	1137.2	2018-04-28	2	95000	AA	AG	CT	CC	CT	GT	CC	CC	AA	AA
37	BU37	Butana	Atbara	2006-03-15	1561	7	231	2017-02-10	1643.6	2018-03-26	4	550000	GG	GG	CT	CC	CT	GG	TT	CC	AA	AA
37	BU37	Butana	Atbara	2006-03-15	1561	7	231	2017-02-10	1643.6	2018-04-28	4	900000	GG	GG	CT	CC	CT	GG	TT	CC	AA	AA
38	AB1	Crossbreed	AbbasAlreefFarm	2013-01-03	790	2	310	2017-08-01	5800	2017-12-18	18	500000	AG	AA	CC	CT	CC	GT	CC	CT	AA	AG
38	AB1	Crossbreed	AbbasAlreefFarm	2013-01-03	790	2	310	2017-08-01	5800	2018-01-26	18	700000	AG	AA	CC	CT	CC	GT	CC	CT	AA	AG
39	AB2	Crossbreed	AbbasAlreefFarm	2012-12-31	790	3	305	2017-10-15	6200	2017-12-18	18	500000	GG	AG	CT	TT	CT	GG	CC	TT	AA	AA
39	AB2	Crossbreed	AbbasAlreefFarm	2012-12-31	790	3	305	2017-10-15	6200	2018-01-26	18.5	500000	GG	AG	CT	TT	CT	GG	CC	TT	AA	AA
39	AB2	Crossbreed	AbbasAlreefFarm	2012-12-31	790	3	305	2017-10-15	6200	2018-02-28	20	400000	GG	AG	CT	TT	CT	GG	CC	TT	AA	AA
39	AB2	Crossbreed	AbbasAlreefFarm	2012-12-31	790	3	305	2017-10-15	6200	2018-03-26	19.5	500000	GG	AG	CT	TT	CT	GG	CC	TT	AA	AA
39	AB2	Crossbreed	AbbasAlreefFarm	2012-12-31	790	3	305	2017-10-15	6200	2018-04-26	19	400000	GG	AG	CT	TT	CT	GG	CC	TT	AA	AA
39	AB2	Crossbreed	AbbasAlreefFarm	2012-12-31	790	3	305	2017-10-15	6200	2018-05-26	18.5	550000	GG	AG	CT	TT	CT	GG	CC	TT	AA	AA
39	AB2	Crossbreed	AbbasAlreefFarm	2012-12-31	790	3	305	2017-10-15	6200	2018-06-30	17	250000	GG	AG	CT	TT	CT	GG	CC	TT	AA	AA
40	AB3	Crossbreed	AbbasAlreefFarm	2011-08-23	750	5	315	2017-10-08	5100	2017-12-18	14	250000	GG	AA	TT	CC	CC	GG	TT	CC	AA	AG
40	AB3	Crossbreed	AbbasAlreefFarm	2011-08-23	750	5	315	2017-10-08	5100	2018-01-26	16	350000	GG	AA	TT	CC	CC	GG	TT	CC	AA	AG
40	AB3	Crossbreed	AbbasAlreefFarm	2011-08-23	750	5	315	2017-10-08	5100	2018-02-28	20	200000	GG	AA	TT	CC	CC	GG	TT	CC	AA	AG
40	AB3	Crossbreed	AbbasAlreefFarm	2011-08-23	750	5	315	2017-10-08	5100	2018-03-26	18	200000	GG	AA	TT	CC	CC	GG	TT	CC	AA	AG
40	AB3	Crossbreed	AbbasAlreefFarm	2011-08-23	750	5	315	2017-10-08	5100	2018-04-26	17	250000	GG	AA	TT	CC	CC	GG	TT	CC	AA	AG
40	AB3	Crossbreed	AbbasAlreefFarm	2011-08-23	750	5	315	2017-10-08	5100	2018-05-26	16	200000	GG	AA	TT	CC	CC	GG	TT	CC	AA	AG
40	AB3	Crossbreed	AbbasAlreefFarm	2011-08-23	750	5	315	2017-10-08	5100	2018-06-30	14	100000	GG	AA	TT	CC	CC	GG	TT	CC	AA	AG
41	AB4	Crossbreed	AbbasAlreefFarm	2011-09-11	730	5	320	2017-09-30	5800	2017-12-18	19	150000	AG	AG	TT	CT	CT	GT	CT	CT	AG	AG
41	AB4	Crossbreed	AbbasAlreefFarm	2011-09-11	730	5	320	2017-09-30	5800	2018-01-26	20	100000	AG	AG	TT	CT	CT	GT	CT	CT	AG	AG
41	AB4	Crossbreed	AbbasAlreefFarm	2011-09-11	730	5	320	2017-09-30	5800	2018-02-28	20.5	150000	AG	AG	TT	CT	CT	GT	CT	CT	AG	AG
41	AB4	Crossbreed	AbbasAlreefFarm	2011-09-11	730	5	320	2017-09-30	5800	2018-03-26	18	180000	AG	AG	TT	CT	CT	GT	CT	CT	AG	AG
41	AB4	Crossbreed	AbbasAlreefFarm	2011-09-11	730	5	320	2017-09-30	5800	2018-04-26	16.5	190000	AG	AG	TT	CT	CT	GT	CT	CT	AG	AG
41	AB4	Crossbreed	AbbasAlreefFarm	2011-09-11	730	5	320	2017-09-30	5800	2018-05-26	16	200000	AG	AG	TT	CT	CT	GT	CT	CT	AG	AG
42	AB5	Crossbreed	AbbasAlreefFarm	2013-05-30	730	2	300	2017-07-29	6000	2017-12-18	22	95000	GG	AA	CT	TT	CT	GT	CC	CT	AA	GG
42	AB5	Crossbreed	AbbasAlreefFarm	2013-05-30	730	2	300	2017-07-29	6000	2018-01-26	20	95000	GG	AA	CT	TT	CT	GT	CC	CT	AA	GG
43	AB6	Crossbreed	AbbasAlreefFarm	2013-01-20	750	2	305	2017-06-30	5500	2017-12-18	19	100000	AG	AA	TT	CC	CC	GT	CT	CT	AG	AG
43	AB6	Crossbreed	AbbasAlreefFarm	2013-01-20	750	2	305	2017-06-30	5500	2018-01-26	18	150000	AG	AA	TT	CC	CC	GT	CT	CT	AG	AG
43	AB6	Crossbreed	AbbasAlreefFarm	2013-01-20	750	2	305	2017-06-30	5500	2018-02-28	17	190000	AG	AA	TT	CC	CC	GT	CT	CT	AG	AG
44	AB7	Crossbreed	AbbasAlreefFarm	2012-02-02	760	3	315	2017-07-30	5900	2017-12-18	14	250000	GG	GG	CT	CC	CT	GT	CT	CC	AG	AG
44	AB7	Crossbreed	AbbasAlreefFarm	2012-02-02	760	3	315	2017-07-30	5900	2018-01-26	17	150000	GG	GG	CT	CC	CT	GT	CT	CC	AG	AG
44	AB7	Crossbreed	AbbasAlreefFarm	2012-02-02	760	3	315	2017-07-30	5900	2018-02-28	19	140000	GG	GG	CT	CC	CT	GT	CT	CC	AG	AG
44	AB7	Crossbreed	AbbasAlreefFarm	2012-02-02	760	3	315	2017-07-30	5900	2018-03-26	18	145000	GG	GG	CT	CC	CT	GT	CT	CC	AG	AG
44	AB7	Crossbreed	AbbasAlreefFarm	2012-02-02	760	3	315	2017-07-30	5900	2018-04-26	17.5	150000	GG	GG	CT	CC	CT	GT	CT	CC	AG	AG
44	AB7	Crossbreed	AbbasAlreefFarm	2012-02-02	760	3	315	2017-07-30	5900	2018-05-26	16	150000	GG	GG	CT	CC	CT	GT	CT	CC	AG	AG
44	AB7	Crossbreed	AbbasAlreefFarm	2012-02-02	760	3	315	2017-07-30	5900	2018-06-30	15	120000	GG	GG	CT	CC	CT	GT	CT	CC	AG	AG
45	AB8	Crossbreed	AbbasAlreefFarm	2009-11-12	740	6	309	2017-07-15	4500	2017-12-18	17	150000	GG	AA	TT	CT	TT	GT	CT	CT	AA	AG
45	AB8	Crossbreed	AbbasAlreefFarm	2009-11-12	740	6	309	2017-07-15	4500	2018-01-26	16	180000	GG	AA	TT	CT	TT	GT	CT	CT	AA	AG
46	AB9	Crossbreed	AbbasAlreefFarm	2010-05-14	730	5	318	2017-11-01	5000	2017-12-18	18	180000	GG	AG	CT	TT	CT	GG	CC	TT	AA	AA
46	AB9	Crossbreed	AbbasAlreefFarm	2010-05-14	730	5	318	2017-11-01	5000	2018-01-26	17	250000	GG	AG	CT	TT	CT	GG	CC	TT	AA	AA
46	AB9	Crossbreed	AbbasAlreefFarm	2010-05-14	730	5	318	2017-11-01	5000	2018-02-28	16	200000	GG	AG	CT	TT	CT	GG	CC	TT	AA	AA
46	AB9	Crossbreed	AbbasAlreefFarm	2010-05-14	730	5	318	2017-11-01	5000	2018-03-26	15.5	100000	GG	AG	CT	TT	CT	GG	CC	TT	AA	AA
46	AB9	Crossbreed	AbbasAlreefFarm	2010-05-14	730	5	318	2017-11-01	5000	2018-04-26	15	500000	GG	AG	CT	TT	CT	GG	CC	TT	AA	AA
46	AB9	Crossbreed	AbbasAlreefFarm	2010-05-14	730	5	318	2017-11-01	5000	2018-05-26	15	140000	GG	AG	CT	TT	CT	GG	CC	TT	AA	AA
47	AB10	Crossbreed	AbbasAlreefFarm	2014-01-01	730	1	NA	2017-07-01	NA	2017-12-18	14	550000	GG	AG	CT	CT	CC	GG	CC	CT	AA	AG
48	AB11	Crossbreed	AbbasAlreefFarm	2012-12-20	820	3	306	2017-08-02	6100	2017-12-18	20	700000	AG	AG	CT	CT	CT	GG	CT	CC	AG	AG
48	AB11	Crossbreed	AbbasAlreefFarm	2012-12-20	820	3	306	2017-08-02	6100	2018-01-26	21	650000	AG	AG	CT	CT	CT	GG	CT	CC	AG	AG
48	AB11	Crossbreed	AbbasAlreefFarm	2012-12-20	820	3	306	2017-08-02	6100	2018-02-28	19	600000	AG	AG	CT	CT	CT	GG	CT	CC	AG	AG
48	AB11	Crossbreed	AbbasAlreefFarm	2012-12-20	820	3	306	2017-08-02	6100	2018-03-26	18,5	650000	AG	AG	CT	CT	CT	GG	CT	CC	AG	AG
48	AB11	Crossbreed	AbbasAlreefFarm	2012-12-20	820	3	306	2017-08-02	6100	2018-04-26	18	550000	AG	AG	CT	CT	CT	GG	CT	CC	AG	AG
48	AB11	Crossbreed	AbbasAlreefFarm	2012-12-20	820	3	306	2017-08-02	6100	2018-05-26	17	500000	AG	AG	CT	CT	CT	GG	CT	CC	AG	AG
49	AB12	Crossbreed	AbbasAlreefFarm	2015-10-15	790	1	NA	2017-07-13	NA	2017-12-18	16	200000	GG	AA	CT	TT	CC	GG	CC	TT	AA	AG
50	AB13	Crossbreed	AbbasAlreefFarm	2013-11-11	730	2	310	2017-12-15	5600	2017-12-18	19	100000	GG	AA	TT	CC	CC	GT	CC	CC	AA	AG
50	AB13	Crossbreed	AbbasAlreefFarm	2013-11-11	730	2	310	2017-12-15	5600	2018-01-26	18	750000	GG	AA	TT	CC	CC	GT	CC	CC	AA	AG
50	AB13	Crossbreed	AbbasAlreefFarm	2013-11-11	730	2	310	2017-12-15	5600	2018-02-28	17	65000	GG	AA	TT	CC	CC	GT	CC	CC	AA	AG
50	AB13	Crossbreed	AbbasAlreefFarm	2013-11-11	730	2	310	2017-12-15	5600	2018-03-26	21	600000	GG	AA	TT	CC	CC	GT	CC	CC	AA	AG
50	AB13	Crossbreed	AbbasAlreefFarm	2013-11-11	730	2	310	2017-12-15	5600	2018-04-26	20	600000	GG	AA	TT	CC	CC	GT	CC	CC	AA	AG
50	AB13	Crossbreed	AbbasAlreefFarm	2013-11-11	730	2	310	2017-12-15	5600	2018-05-26	18	550000	GG	AA	TT	CC	CC	GT	CC	CC	AA	AG
50	AB13	Crossbreed	AbbasAlreefFarm	2013-11-11	730	2	310	2017-12-15	5600	2018-06-30	16	550000	GG	AA	TT	CC	CC	GT	CC	CC	AA	AG
51	AB14	Crossbreed	AbbasAlreefFarm	2015-05-06	780	1	NA	2017-10-30	NA	2017-12-18	20	200000	GG	AG	CT	TT	CT	GG	CT	CC	AG	AG
51	AB14	Crossbreed	AbbasAlreefFarm	2015-05-06	780	1	NA	2017-10-30	NA	2018-01-26	17	150000	GG	AG	CT	TT	CT	GG	CT	CC	AG	AG
51	AB14	Crossbreed	AbbasAlreefFarm	2015-05-06	780	1	NA	2017-10-30	NA	2018-02-28	16	150000	GG	AG	CT	TT	CT	GG	CT	CC	AG	AG
51	AB14	Crossbreed	AbbasAlreefFarm	2015-05-06	780	1	NA	2017-10-30	NA	2018-03-26	15	100000	GG	AG	CT	TT	CT	GG	CT	CC	AG	AG
51	AB14	Crossbreed	AbbasAlreefFarm	2015-05-06	780	1	NA	2017-10-30	NA	2018-04-26	12	80000	GG	AG	CT	TT	CT	GG	CT	CC	AG	AG
52	AB15	Crossbreed	AbbasAlreefFarm	2010-01-13	810	5	300	2017-12-10	6000	2017-12-18	20	400000	GG	AA	TT	CT	CC	GT	CC	CC	AA	AG
52	AB15	Crossbreed	AbbasAlreefFarm	2010-01-13	810	5	300	2017-12-10	6000	2018-01-26	21	405000	GG	AA	TT	CT	CC	GT	CC	CC	AA	AG
52	AB15	Crossbreed	AbbasAlreefFarm	2010-01-13	810	5	300	2017-12-10	6000	2018-02-28	20	395000	GG	AA	TT	CT	CC	GT	CC	CC	AA	AG
52	AB15	Crossbreed	AbbasAlreefFarm	2010-01-13	810	5	300	2017-12-10	6000	2018-03-26	18	400000	GG	AA	TT	CT	CC	GT	CC	CC	AA	AG
52	AB15	Crossbreed	AbbasAlreefFarm	2010-01-13	810	5	300	2017-12-10	6000	2018-04-26	18	243000	GG	AA	TT	CT	CC	GT	CC	CC	AA	AG
52	AB15	Crossbreed	AbbasAlreefFarm	2010-01-13	810	5	300	2017-12-10	6000	2018-05-26	16	200000	GG	AA	TT	CT	CC	GT	CC	CC	AA	AG
53	AB16	Crossbreed	AbbasAlreefFarm	2011-12-10	745	3	314	2017-10-03	5600	2017-12-18	20	150000	GG	AA	TT	CC	CC	GT	CC	CT	AG	AG
53	AB16	Crossbreed	AbbasAlreefFarm	2011-12-10	745	3	314	2017-10-03	5600	2018-01-26	19	140000	GG	AA	TT	CC	CC	GT	CC	CT	AG	AG
53	AB16	Crossbreed	AbbasAlreefFarm	2011-12-10	745	3	314	2017-10-03	5600	2018-02-28	18	100000	GG	AA	TT	CC	CC	GT	CC	CT	AG	AG
53	AB16	Crossbreed	AbbasAlreefFarm	2011-12-10	745	3	314	2017-10-03	5600	2018-03-26	16	110000	GG	AA	TT	CC	CC	GT	CC	CT	AG	AG
53	AB16	Crossbreed	AbbasAlreefFarm	2011-12-10	745	3	314	2017-10-03	5600	2018-04-26	15.5	100000	GG	AA	TT	CC	CC	GT	CC	CT	AG	AG
53	AB16	Crossbreed	AbbasAlreefFarm	2011-12-10	745	3	314	2017-10-03	5600	2018-05-26	14	500000	GG	AA	TT	CC	CC	GT	CC	CT	AG	AG
53	AB16	Crossbreed	AbbasAlreefFarm	2011-12-10	760	3	314	2017-10-03	5600	2018-06-30	13	300000	GG	AA	TT	CC	CC	GT	CC	CT	AG	AG
54	AB17	Crossbreed	AbbasAlreefFarm	2015-05-22	760	1	NA	2017-07-30	NA	2017-12-18	21	125000	GG	AG	TT	CT	CC	GT	CT	CC	AG	AG
54	AB17	Crossbreed	AbbasAlreefFarm	2015-05-22	760	1	NA	2017-07-30	NA	2018-01-26	20	135000	GG	AG	TT	CT	CC	GT	CT	CC	AG	AG
54	AB17	Crossbreed	AbbasAlreefFarm	2015-05-22	760	1	NA	2017-07-30	NA	2018-02-28	19	110000	GG	AG	TT	CT	CC	GT	CT	CC	AG	AG
54	AB17	Crossbreed	AbbasAlreefFarm	2015-05-22	760	1	NA	2017-07-30	NA	2018-03-26	16	140000	GG	AG	TT	CT	CC	GT	CT	CC	AG	AG
55	AB18	Crossbreed	AbbasAlreefFarm	2008-10-19	750	6	305	2017-11-30	5980	2017-12-18	18.5	170000	AG	AA	TT	CC	CT	GT	CT	CT	AA	AG
55	AB18	Crossbreed	AbbasAlreefFarm	2008-10-19	750	6	305	2017-11-30	5980	2018-01-26	20	150000	AG	AA	TT	CC	CT	GT	CT	CT	AA	AG
55	AB18	Crossbreed	AbbasAlreefFarm	2008-10-19	750	6	305	2017-11-30	5980	2018-02-28	19	155000	AG	AA	TT	CC	CT	GT	CT	CT	AA	AG
55	AB18	Crossbreed	AbbasAlreefFarm	2008-10-19	750	6	305	2017-11-30	5980	2018-03-26	18	130000	AG	AA	TT	CC	CT	GT	CT	CT	AA	AG
55	AB18	Crossbreed	AbbasAlreefFarm	2008-10-19	750	6	305	2017-11-30	5980	2018-04-26	16.5	110000	AG	AA	TT	CC	CT	GT	CT	CT	AA	AG
55	AB18	Crossbreed	AbbasAlreefFarm	2008-10-19	750	6	305	2017-11-30	5980	2018-05-26	16	100000	AG	AA	TT	CC	CT	GT	CT	CT	AA	AG
55	AB18	Crossbreed	AbbasAlreefFarm	2008-10-19	750	6	305	2017-11-30	5980	2018-06-30	14	100000	AG	AA	TT	CC	CT	GT	CT	CT	AA	AG
56	AB19	Crossbreed	AbbasAlreefFarm	2010-09-20	910	4	315	2017-11-15	6100	2017-12-18	20	350000	GG	AA	TT	TT	CT	GG	CC	CC	AA	AG
56	AB19	Crossbreed	AbbasAlreefFarm	2010-09-20	910	4	315	2017-11-15	6100	2018-01-26	21	325000	GG	AA	TT	TT	CT	GG	CC	CC	AA	AG
56	AB19	Crossbreed	AbbasAlreefFarm	2010-09-20	910	4	315	2017-11-15	6100	2018-02-28	22	335000	GG	AA	TT	TT	CT	GG	CC	CC	AA	AG
56	AB19	Crossbreed	AbbasAlreefFarm	2010-09-20	910	4	315	2017-11-15	6100	2018-03-26	20	345000	GG	AA	TT	TT	CT	GG	CC	CC	AA	AG
56	AB19	Crossbreed	AbbasAlreefFarm	2010-09-20	910	4	315	2017-11-15	6100	2018-04-26	18	350000	GG	AA	TT	TT	CT	GG	CC	CC	AA	AG
56	AB19	Crossbreed	AbbasAlreefFarm	2010-09-20	910	4	315	2017-11-15	6100	2018-05-26	19	335000	GG	AA	TT	TT	CT	GG	CC	CC	AA	AG
56	AB19	Crossbreed	AbbasAlreefFarm	2010-09-20	910	4	315	2017-11-15	6100	2018-06-30	17	115000	GG	AA	TT	TT	CT	GG	CC	CC	AA	AG
57	AB20	Crossbreed	AbbasAlreefFarm	2011-11-11	770	3	320	2017-12-01	5800	2017-12-18	16	300000	GG	AA	CT	CC	CT	GT	CT	CC	AA	GG
57	AB20	Crossbreed	AbbasAlreefFarm	2011-11-11	770	3	320	2017-12-01	5800	2018-01-26	18	350000	GG	AA	CT	CC	CT	GT	CT	CC	AA	GG
57	AB20	Crossbreed	AbbasAlreefFarm	2011-11-11	770	3	320	2017-12-01	5800	2018-02-28	20	400000	GG	AA	CT	CC	CT	GT	CT	CC	AA	GG
57	AB20	Crossbreed	AbbasAlreefFarm	2011-11-11	770	3	320	2017-12-01	5800	2018-03-26	19	550000	GG	AA	CT	CC	CT	GT	CT	CC	AA	GG
57	AB20	Crossbreed	AbbasAlreefFarm	2011-11-11	770	3	320	2017-12-01	5800	2018-04-26	18	350000	GG	AA	CT	CC	CT	GT	CT	CC	AA	GG
57	AB20	Crossbreed	AbbasAlreefFarm	2011-11-11	770	3	320	2017-12-01	5800	2018-05-26	16	300000	GG	AA	CT	CC	CT	GT	CT	CC	AA	GG
57	AB20	Crossbreed	AbbasAlreefFarm	2011-11-11	830	3	320	2017-12-01	5800	2018-06-30	13	250000	GG	AA	CT	CC	CT	GT	CT	CC	AA	GG
58	AB21	Crossbreed	AbbasAlreefFarm	2015-09-22	830	1	NA	2017-12-02	NA	2017-12-18	17	150000	AG	AA	TT	CC	CC	GT	CT	CC	AG	AG
58	AB21	Crossbreed	AbbasAlreefFarm	2015-09-22	830	1	NA	2017-12-02	NA	2018-01-26	16	150000	AG	AA	TT	CC	CC	GT	CT	CC	AG	AG
58	AB21	Crossbreed	AbbasAlreefFarm	2015-09-22	830	1	NA	2017-12-02	NA	2018-02-28	15	100000	AG	AA	TT	CC	CC	GT	CT	CC	AG	AG
58	AB21	Crossbreed	AbbasAlreefFarm	2015-09-22	830	1	NA	2017-12-02	NA	2018-03-26	14	200000	AG	AA	TT	CC	CC	GT	CT	CC	AG	AG
58	AB21	Crossbreed	AbbasAlreefFarm	2015-09-22	830	1	NA	2017-12-02	NA	2018-04-26	14	240000	AG	AA	TT	CC	CC	GT	CT	CC	AG	AG
59	AB22	Crossbreed	AbbasAlreefFarm	2008-12-30	1095	6	311	2017-08-10	4700	2017-08-22	16	150000	GG	AA	TT	CC	CC	GT	CT	CC	AA	AG
59	AB22	Crossbreed	AbbasAlreefFarm	2008-12-30	1095	6	311	2017-08-10	4700	2017-09-30	18	235000	GG	AA	TT	CC	CC	GT	CT	CC	AA	AG
59	AB22	Crossbreed	AbbasAlreefFarm	2008-12-30	1095	6	311	2017-08-10	4700	2017-11-14	16	350000	GG	AA	TT	CC	CC	GT	CT	CC	AA	AG
59	AB22	Crossbreed	AbbasAlreefFarm	2008-12-30	1095	6	311	2017-08-10	4700	2017-12-18	14	375000	GG	AA	TT	CC	CC	GT	CT	CC	AA	AG
59	AB22	Crossbreed	AbbasAlreefFarm	2008-12-30	1095	6	311	2017-08-10	4700	2018-01-26	13,5	250000	GG	AA	TT	CC	CC	GT	CT	CC	AA	AG
59	AB22	Crossbreed	AbbasAlreefFarm	2008-12-30	1095	6	311	2017-08-10	4700	2018-02-28	12	260000	GG	AA	TT	CC	CC	GT	CT	CC	AA	AG
60	AB23	Crossbreed	AbbasAlreefFarm	2012-02-05	730	3	306	2017-06-30	5300	2017-12-18	20	75000	GG	AA	TT	TT	CC	GT	CC	TT	AG	GG
60	AB23	Crossbreed	AbbasAlreefFarm	2012-02-05	730	3	306	2017-06-30	5300	2018-01-26	17	65000	GG	AA	TT	TT	CC	GT	CC	TT	AG	GG
60	AB23	Crossbreed	AbbasAlreefFarm	2012-02-05	730	3	306	2017-06-30	5300	2018-02-28	16	60000	GG	AA	TT	TT	CC	GT	CC	TT	AG	GG
61	AB24	Crossbreed	AbbasAlreefFarm	2012-04-03	730	3	310	2017-06-15	6000	2017-12-18	20	250000	AG	AA	TT	CC	CC	GG	CC	CC	AA	AA
61	AB24	Crossbreed	AbbasAlreefFarm	2012-04-03	730	3	310	2017-06-15	6000	2018-01-26	22	230000	AG	AA	TT	CC	CC	GG	CC	CC	AA	AA
61	AB24	Crossbreed	AbbasAlreefFarm	2012-04-03	730	3	310	2017-06-15	6000	2018-02-28	20	200000	AG	AA	TT	CC	CC	GG	CC	CC	AA	AA
61	AB24	Crossbreed	AbbasAlreefFarm	2012-04-03	730	3	310	2017-06-15	6000	2018-03-26	18	200000	AG	AA	TT	CC	CC	GG	CC	CC	AA	AA
61	AB24	Crossbreed	AbbasAlreefFarm	2012-04-03	730	3	310	2017-06-15	6000	2018-04-26	16	190000	AG	AA	TT	CC	CC	GG	CC	CC	AA	AA
61	AB24	Crossbreed	AbbasAlreefFarm	2012-04-03	730	3	310	2017-06-15	6000	2018-05-26	15.5	150000	AG	AA	TT	CC	CC	GG	CC	CC	AA	AA
61	AB24	Crossbreed	AbbasAlreefFarm	2012-01-23	730	3	310	2017-06-15	6000	2018-06-30	14	100000	AG	AA	TT	CC	CC	GG	CC	CC	AA	AA
62	AB25	Crossbreed	AbbasAlreefFarm	2015-07-21	743	1	NA	2017-09-15	NA	2017-12-18	19	150000	AG	AA	TT	TT	CC	GT	CT	CC	AG	AG
62	AB25	Crossbreed	AbbasAlreefFarm	2015-07-21	743	1	NA	2017-09-15	NA	2018-01-26	20	200000	AG	AA	TT	TT	CC	GT	CT	CC	AG	AG
62	AB25	Crossbreed	AbbasAlreefFarm	2015-07-21	743	1	NA	2017-09-15	NA	2018-02-28	22	250000	AG	AA	TT	TT	CC	GT	CT	CC	AG	AG
62	AB25	Crossbreed	AbbasAlreefFarm	2015-07-21	743	1	NA	2017-09-15	NA	2018-03-26	21	200000	AG	AA	TT	TT	CC	GT	CT	CC	AG	AG
62	AB25	Crossbreed	AbbasAlreefFarm	2015-07-21	743	1	NA	2017-09-15	NA	2018-04-26	20	150000	AG	AA	TT	TT	CC	GT	CT	CC	AG	AG
62	AB25	Crossbreed	AbbasAlreefFarm	2015-07-21	743	1	NA	2017-09-15	NA	2018-05-26	18	100000	AG	AA	TT	TT	CC	GT	CT	CC	AG	AG
63	AB26	Crossbreed	AbbasAlreefFarm	2010-01-11	730	5	305	2017-04-06	4500	2017-08-22	16	360000	GG	AA	TT	CC	CC	GG	CT	CC	AA	AG
63	AB26	Crossbreed	AbbasAlreefFarm	2010-01-11	730	5	305	2017-04-06	4500	2017-09-30	18	355000	GG	AA	TT	CC	CC	GG	CT	CC	AA	AG
63	AB26	Crossbreed	AbbasAlreefFarm	2010-01-11	730	5	305	2017-04-06	4500	2017-11-14	18.5	300000	GG	AA	TT	CC	CC	GG	CT	CC	AA	AG
63	AB26	Crossbreed	AbbasAlreefFarm	2010-01-11	730	5	305	2017-04-06	4500	2018-01-26	16	175000	GG	AA	TT	CC	CC	GG	CT	CC	AA	AG
63	AB26	Crossbreed	AbbasAlreefFarm	2010-01-11	730	5	305	2017-04-06	4500	2018-02-28	15	150000	GG	AA	TT	CC	CC	GG	CT	CC	AA	AG
64	AB27	Crossbreed	AbbasAlreefFarm	2014-06-21	740	2	305	2017-08-13	6100	2017-08-22	13	200000	AG	AG	CT	CT	CC	GG	CT	CT	AA	GG
64	AB27	Crossbreed	AbbasAlreefFarm	2014-06-21	740	2	305	2017-08-13	6100	2017-09-30	15	500000	AG	AG	CT	CT	CC	GG	CT	CT	AA	GG
64	AB27	Crossbreed	AbbasAlreefFarm	2014-06-21	740	2	305	2017-08-13	6100	2017-11-14	21	150000	AG	AG	CT	CT	CC	GG	CT	CT	AA	GG
64	AB27	Crossbreed	AbbasAlreefFarm	2014-06-21	740	2	305	2017-08-13	6100	2017-12-18	22	250000	AG	AG	CT	CT	CC	GG	CT	CT	AA	GG
64	AB27	Crossbreed	AbbasAlreefFarm	2014-06-21	740	2	305	2017-08-13	6100	2018-01-26	20	100000	AG	AG	CT	CT	CC	GG	CT	CT	AA	GG
64	AB27	Crossbreed	AbbasAlreefFarm	2014-06-21	740	2	305	2017-08-13	6100	2018-02-28	18.5	250000	AG	AG	CT	CT	CC	GG	CT	CT	AA	GG
64	AB27	Crossbreed	AbbasAlreefFarm	2014-06-21	740	2	305	2017-08-13	6100	2018-03-26	18	300000	AG	AG	CT	CT	CC	GG	CT	CT	AA	GG
64	AB27	Crossbreed	AbbasAlreefFarm	2014-06-21	740	2	305	2017-08-13	6100	2018-04-26	17	110000	AG	AG	CT	CT	CC	GG	CT	CT	AA	GG
64	AB27	Crossbreed	AbbasAlreefFarm	2014-06-21	740	2	305	2017-08-13	6100	2018-05-26	15	100000	AG	AG	CT	CT	CC	GG	CT	CT	AA	GG
65	AB28	Crossbreed	AbbasAlreefFarm	2015-04-15	820	1	NA	2017-08-10	NA	2017-08-22	21	230000	GG	AA	CT	CT	CC	GG	CT	CC	AG	AG
65	AB28	Crossbreed	AbbasAlreefFarm	2015-04-15	820	1	NA	2017-08-10	NA	2017-09-30	20	245000	GG	AA	CT	CT	CC	GG	CT	CC	AG	AG
65	AB28	Crossbreed	AbbasAlreefFarm	2015-04-15	820	1	NA	2017-08-10	NA	2017-11-14	19	225000	GG	AA	CT	CT	CC	GG	CT	CC	AG	AG
65	AB28	Crossbreed	AbbasAlreefFarm	2015-04-15	820	1	NA	2017-08-10	NA	2018-12-18	18	150000	GG	AA	CT	CT	CC	GG	CT	CC	AG	AG
65	AB28	Crossbreed	AbbasAlreefFarm	2015-04-15	820	1	NA	2017-08-10	NA	2018-01-26	16	145000	GG	AA	CT	CT	CC	GG	CT	CC	AG	AG
65	AB28	Crossbreed	AbbasAlreefFarm	2015-04-15	820	1	NA	2017-08-10	NA	2018-02-28	13	145000	GG	AA	CT	CT	CC	GG	CT	CC	AG	AG
66	AB29	Crossbreed	AbbasAlreefFarm	2009-08-30	730	6	310	2017-08-01	5700	2017-08-22	14	300000	AG	AA	TT	CC	CC	GT	CT	CT	AG	AG
66	AB29	Crossbreed	AbbasAlreefFarm	2009-08-30	730	6	310	2017-08-01	5700	2017-09-30	20	50000	AG	AA	TT	CC	CC	GT	CT	CT	AG	AG
66	AB29	Crossbreed	AbbasAlreefFarm	2009-08-30	730	6	310	2017-08-01	5700	2017-11-14	22	57500	AG	AA	TT	CC	CC	GT	CT	CT	AG	AG
66	AB29	Crossbreed	AbbasAlreefFarm	2009-08-30	730	6	310	2017-08-01	5700	2017-12-18	19	95000	AG	AA	TT	CC	CC	GT	CT	CT	AG	AG
66	AB29	Crossbreed	AbbasAlreefFarm	2009-08-30	730	6	310	2017-08-01	5700	2018-01-26	18	155000	AG	AA	TT	CC	CC	GT	CT	CT	AG	AG
66	AB29	Crossbreed	AbbasAlreefFarm	2009-08-30	730	6	310	2017-08-01	5700	2018-02-28	17.5	125000	AG	AA	TT	CC	CC	GT	CT	CT	AG	AG
66	AB29	Crossbreed	AbbasAlreefFarm	2009-08-30	730	6	310	2017-08-01	5700	2018-03-26	15.5	110000	AG	AA	TT	CC	CC	GT	CT	CT	AG	AG
66	AB29	Crossbreed	AbbasAlreefFarm	2009-08-30	730	6	310	2017-08-01	5700	2018-04-26	14	100000	AG	AA	TT	CC	CC	GT	CT	CT	AG	AG
66	AB29	Crossbreed	AbbasAlreefFarm	2009-08-30	730	6	310	2017-08-01	5700	2018-05-26	13	105000	AG	AA	TT	CC	CC	GT	CT	CT	AG	AG
66	AB29	Crossbreed	AbbasAlreefFarm	2009-08-30	780	6	310	2017-08-01	5700	2018-06-30	12	100000	AG	AA	TT	CC	CC	GT	CT	CT	AG	AG
67	AB30	Crossbreed	AbbasAlreefFarm	2010-11-23	780	4	305	2017-08-06	5500	2017-08-22	18	150000	GG	AA	TT	CT	CC	GG	CC	CC	AA	GG
67	AB30	Crossbreed	AbbasAlreefFarm	2010-11-23	780	4	305	2017-08-06	5500	2017-09-30	19	114000	GG	AA	TT	CT	CC	GG	CC	CC	AA	GG
67	AB30	Crossbreed	AbbasAlreefFarm	2010-11-23	780	4	305	2017-08-06	5500	2017-11-14	20	150000	GG	AA	TT	CT	CC	GG	CC	CC	AA	GG
67	AB30	Crossbreed	AbbasAlreefFarm	2010-11-23	780	4	305	2017-08-06	5500	2017-12-18	22	250000	GG	AA	TT	CT	CC	GG	CC	CC	AA	GG
67	AB30	Crossbreed	AbbasAlreefFarm	2010-11-23	780	4	305	2017-08-06	5500	2018-01-26	22	200000	GG	AA	TT	CT	CC	GG	CC	CC	AA	GG
67	AB30	Crossbreed	AbbasAlreefFarm	2010-11-23	780	4	305	2017-08-06	5500	2018-02-28	20	100000	GG	AA	TT	CT	CC	GG	CC	CC	AA	GG
67	AB30	Crossbreed	AbbasAlreefFarm	2010-11-23	780	4	305	2017-08-06	5500	2018-03-26	19	110000	GG	AA	TT	CT	CC	GG	CC	CC	AA	GG
67	AB30	Crossbreed	AbbasAlreefFarm	2010-11-23	780	4	305	2017-08-06	5500	2018-04-26	18	180000	GG	AA	TT	CT	CC	GG	CC	CC	AA	GG
67	AB30	Crossbreed	AbbasAlreefFarm	2010-11-23	780	4	305	2017-08-06	5500	2018-05-26	16	200000	GG	AA	TT	CT	CC	GG	CC	CC	AA	GG
68	AB31	Crossbreed	AbbasAlreefFarm	2012-04-18	912	3	310	2017-08-13	5000	2017-08-22	20	200000	GG	AA	TT	CC	CT	GT	CC	CC	AG	AG
68	AB31	Crossbreed	AbbasAlreefFarm	2012-04-18	912	3	310	2017-08-13	5000	2017-09-30	19	260000	GG	AA	TT	CC	CT	GT	CC	CC	AG	AG
68	AB31	Crossbreed	AbbasAlreefFarm	2012-04-18	912	3	310	2017-08-13	5000	2017-11-14	18	250000	GG	AA	TT	CC	CT	GT	CC	CC	AG	AG
68	AB31	Crossbreed	AbbasAlreefFarm	2012-04-18	912	3	310	2017-08-13	5000	2017-12-18	16.5	350000	GG	AA	TT	CC	CT	GT	CC	CC	AG	AG
68	AB31	Crossbreed	AbbasAlreefFarm	2012-04-18	912	3	310	2017-08-13	5000	2018-01-26	16	450000	GG	AA	TT	CC	CT	GT	CC	CC	AG	AG
68	AB31	Crossbreed	AbbasAlreefFarm	2012-04-18	912	3	310	2017-08-13	5000	2018-02-28	15	400000	GG	AA	TT	CC	CT	GT	CC	CC	AG	AG
68	AB31	Crossbreed	AbbasAlreefFarm	2012-04-18	912	3	310	2017-08-13	5000	2018-03-26	14	450000	GG	AA	TT	CC	CT	GT	CC	CC	AG	AG
68	AB31	Crossbreed	AbbasAlreefFarm	2012-04-18	912	3	310	2017-08-13	5000	2018-04-26	12	450000	GG	AA	TT	CC	CT	GT	CC	CC	AG	AG
69	AB32	Crossbreed	AbbasAlreefFarm	2015-06-08	880	1	NA	2017-08-08	NA	2017-08-22	18	50000	GG	AG	TT	TT	CT	GT	CT	TT	AA	AG
69	AB32	Crossbreed	AbbasAlreefFarm	2015-06-08	880	1	NA	2017-08-08	NA	2017-09-30	21	90000	GG	AG	TT	TT	CT	GT	CT	TT	AA	AG
69	AB32	Crossbreed	AbbasAlreefFarm	2015-06-08	880	1	NA	2017-08-08	NA	2017-11-14	19	95000	GG	AG	TT	TT	CT	GT	CT	TT	AA	AG
69	AB32	Crossbreed	AbbasAlreefFarm	2015-06-08	880	1	NA	2017-08-08	NA	2017-12-18	18	85000	GG	AG	TT	TT	CT	GT	CT	TT	AA	AG
69	AB32	Crossbreed	AbbasAlreefFarm	2015-06-08	880	1	NA	2017-08-08	NA	2018-01-26	15	950000	GG	AG	TT	TT	CT	GT	CT	TT	AA	AG
70	AB33	Crossbreed	AbbasAlreefFarm	2014-02-24	750	2	305	2017-04-24	5900	2017-08-22	18	260000	GG	GG	CC	CC	CC	GG	CC	CT	AA	AG
70	AB33	Crossbreed	AbbasAlreefFarm	2014-02-24	750	2	305	2017-04-24	5900	2017-09-30	19	235000	GG	GG	CC	CC	CC	GG	CC	CT	AA	AG
70	AB33	Crossbreed	AbbasAlreefFarm	2014-02-24	750	2	305	2017-04-24	5900	2017-11-14	20	210000	GG	GG	CC	CC	CC	GG	CC	CT	AA	AG
70	AB33	Crossbreed	AbbasAlreefFarm	2014-02-24	750	2	305	2017-04-24	5900	2017-12-18	21	200000	GG	GG	CC	CC	CC	GG	CC	CT	AA	AG
70	AB33	Crossbreed	AbbasAlreefFarm	2014-02-24	750	2	305	2017-04-24	5900	2018-01-26	19	175000	GG	GG	CC	CC	CC	GG	CC	CT	AA	AG
70	AB33	Crossbreed	AbbasAlreefFarm	2014-02-24	750	2	305	2017-04-24	5900	2018-02-28	17.5	160000	GG	GG	CC	CC	CC	GG	CC	CT	AA	AG
70	AB33	Crossbreed	AbbasAlreefFarm	2014-02-24	750	2	305	2017-04-24	5900	2018-03-26	16	165000	GG	GG	CC	CC	CC	GG	CC	CT	AA	AG
70	AB33	Crossbreed	AbbasAlreefFarm	2014-02-24	750	2	305	2017-04-24	5900	2018-04-26	15	150000	GG	GG	CC	CC	CC	GG	CC	CT	AA	AG
70	AB33	Crossbreed	AbbasAlreefFarm	2014-02-24	750	2	305	2017-04-24	5900	2018-06-05	14	160000	GG	GG	CC	CC	CC	GG	CC	CT	AA	AG
70	AB33	Crossbreed	AbbasAlreefFarm	2014-02-24	750	2	305	2017-04-24	5900	2018-07-04	13	145000	GG	GG	CC	CC	CC	GG	CC	CT	AA	AG
71	AB34	Crossbreed	AbbasAlreefFarm	2011-06-10	900	4	307	2017-08-11	5200	2017-08-22	15	120000	GG	AG	CT	TT	CC	TT	CC	CT	AA	AA
71	AB34	Crossbreed	AbbasAlreefFarm	2011-06-10	900	4	307	2017-08-11	5200	2017-09-30	18	125000	GG	AG	CT	TT	CC	TT	CC	CT	AA	AA
71	AB34	Crossbreed	AbbasAlreefFarm	2011-06-10	900	4	307	2017-08-11	5200	2017-11-14	20	110000	GG	AG	CT	TT	CC	TT	CC	CT	AA	AA
71	AB34	Crossbreed	AbbasAlreefFarm	2011-06-10	900	4	307	2017-08-11	5200	2017-12-18	22	100000	GG	AG	CT	TT	CC	TT	CC	CT	AA	AA
71	AB34	Crossbreed	AbbasAlreefFarm	2011-06-10	900	4	307	2017-08-11	5200	2018-01-26	19	105000	GG	AG	CT	TT	CC	TT	CC	CT	AA	AA
71	AB34	Crossbreed	AbbasAlreefFarm	2011-06-10	900	4	307	2017-08-11	5200	2018-02-28	18.5	300000	GG	AG	CT	TT	CC	TT	CC	CT	AA	AA
71	AB34	Crossbreed	AbbasAlreefFarm	2011-06-10	900	4	307	2017-08-11	5200	2018-03-26	18	300000	GG	AG	CT	TT	CC	TT	CC	CT	AA	AA
71	AB34	Crossbreed	AbbasAlreefFarm	2011-06-10	900	4	307	2017-08-11	5200	2018-04-26	16	285000	GG	AG	CT	TT	CC	TT	CC	CT	AA	AA
71	AB34	Crossbreed	AbbasAlreefFarm	2011-06-10	900	4	307	2017-08-11	5200	2018-05-26	15	235000	GG	AG	CT	TT	CC	TT	CC	CT	AA	AA
71	AB34	Crossbreed	AbbasAlreefFarm	2011-06-10	900	4	307	2017-08-11	5200	2018-06-30	14	300000	GG	AG	CT	TT	CC	TT	CC	CT	AA	AA
72	AB35	Crossbreed	AbbasAlreefFarm	2014-06-18	870	2	310	2017-08-13	6100	2017-08-22	16	150000	GG	AA	TT	TT	CT	GT	CT	CC	AG	AG
72	AB35	Crossbreed	AbbasAlreefFarm	2014-06-18	870	2	310	2017-08-13	6100	2017-09-30	20	155000	GG	AA	TT	TT	CT	GT	CT	CC	AG	AG
72	AB35	Crossbreed	AbbasAlreefFarm	2014-06-18	870	2	310	2017-08-13	6100	2017-11-14	22	200000	GG	AA	TT	TT	CT	GT	CT	CC	AG	AG
72	AB35	Crossbreed	AbbasAlreefFarm	2014-06-18	870	2	310	2017-08-13	6100	2017-12-18	19	250000	GG	AA	TT	TT	CT	GT	CT	CC	AG	AG
72	AB35	Crossbreed	AbbasAlreefFarm	2014-06-18	870	2	310	2017-08-13	6100	2018-01-26	18	350000	GG	AA	TT	TT	CT	GT	CT	CC	AG	AG
72	AB35	Crossbreed	AbbasAlreefFarm	2014-06-18	870	2	310	2017-08-13	6100	2018-02-28	16.5	450000	GG	AA	TT	TT	CT	GT	CT	CC	AG	AG
72	AB35	Crossbreed	AbbasAlreefFarm	2014-06-18	870	2	310	2017-08-13	6100	2018-03-26	15	450000	GG	AA	TT	TT	CT	GT	CT	CC	AG	AG
72	AB35	Crossbreed	AbbasAlreefFarm	2014-06-18	870	2	310	2017-08-13	6100	2018-04-26	14	500000	GG	AA	TT	TT	CT	GT	CT	CC	AG	AG
72	AB35	Crossbreed	AbbasAlreefFarm	2014-06-18	870	2	310	2017-08-13	6100	2018-05-26	13	600000	GG	AA	TT	TT	CT	GT	CT	CC	AG	AG
73	AB36	Crossbreed	AbbasAlreefFarm	2012-05-30	760	3	315	2017-08-07	4350	2017-08-22	14	600000	AG	GG	CT	CT	CT	GT	CC	CT	AG	AG
73	AB36	Crossbreed	AbbasAlreefFarm	2012-05-30	760	3	315	2017-08-07	4350	2017-09-30	16	115000	AG	GG	CT	CT	CT	GT	CC	CT	AG	AG
73	AB36	Crossbreed	AbbasAlreefFarm	2012-05-30	760	3	315	2017-08-07	4350	2017-11-14	20	132000	AG	GG	CT	CT	CT	GT	CC	CT	AG	AG
73	AB36	Crossbreed	AbbasAlreefFarm	2012-05-30	760	3	315	2017-08-07	4350	2017-12-18	17	950000	AG	GG	CT	CT	CT	GT	CC	CT	AG	AG
73	AB36	Crossbreed	AbbasAlreefFarm	2012-05-30	760	3	315	2017-08-07	4350	2018-01-26	15	990000	AG	GG	CT	CT	CT	GT	CC	CT	AG	AG
73	AB36	Crossbreed	AbbasAlreefFarm	2012-05-30	760	3	315	2017-08-07	4350	2018-02-28	14	1000000	AG	GG	CT	CT	CT	GT	CC	CT	AG	AG
73	AB36	Crossbreed	AbbasAlreefFarm	2012-05-30	760	3	315	2017-08-07	4350	2018-03-26	13	1500000	AG	GG	CT	CT	CT	GT	CC	CT	AG	AG
73	AB36	Crossbreed	AbbasAlreefFarm	2012-05-30	760	3	315	2017-08-07	4350	2018-04-26	11	1800000	AG	GG	CT	CT	CT	GT	CC	CT	AG	AG
74	AB37	Crossbreed	AbbasAlreefFarm	2010-03-03	790	6	305	2017-06-01	5400	2017-08-22	14	750000	GG	AG	CT	CT	CT	GT	CT	CT	AG	AG
74	AB37	Crossbreed	AbbasAlreefFarm	2010-03-03	790	6	305	2017-06-01	5400	2017-09-30	17	185000	GG	AG	CT	CT	CT	GT	CT	CT	AG	AG
74	AB37	Crossbreed	AbbasAlreefFarm	2010-03-03	790	6	305	2017-06-01	5400	2017-11-14	20	105000	GG	AG	CT	CT	CT	GT	CT	CT	AG	AG
74	AB37	Crossbreed	AbbasAlreefFarm	2010-03-03	790	6	305	2017-06-01	5400	2017-12-18	22	900000	GG	AG	CT	CT	CT	GT	CT	CT	AG	AG
74	AB37	Crossbreed	AbbasAlreefFarm	2010-03-03	790	6	305	2017-06-01	5400	2018-01-26	19	700000	GG	AG	CT	CT	CT	GT	CT	CT	AG	AG
74	AB37	Crossbreed	AbbasAlreefFarm	2010-03-03	790	6	305	2017-06-01	5400	2018-02-28	18	300000	GG	AG	CT	CT	CT	GT	CT	CT	AG	AG
74	AB37	Crossbreed	AbbasAlreefFarm	2010-03-03	790	6	305	2017-06-01	5400	2018-03-26	17.5	150000	GG	AG	CT	CT	CT	GT	CT	CT	AG	AG
74	AB37	Crossbreed	AbbasAlreefFarm	2010-03-03	790	6	305	2017-06-01	5400	2018-04-26	15	100000	GG	AG	CT	CT	CT	GT	CT	CT	AG	AG
74	AB37	Crossbreed	AbbasAlreefFarm	2010-03-03	790	6	305	2017-06-01	5400	2018-05-26	14	100000	GG	AG	CT	CT	CT	GT	CT	CT	AG	AG
74	AB37	Crossbreed	AbbasAlreefFarm	2010-03-03	790	6	305	2017-06-01	5400	2018-06-30	11	100000	GG	AG	CT	CT	CT	GT	CT	CT	AG	AG
75	AB38	Crossbreed	AbbasAlreefFarm	2012-01-30	820	4	309	2017-08-07	4000	2017-08-22	14	750000	GG	AG	CT	CT	CT	GT	CT	CT	AA	AA
75	AB38	Crossbreed	AbbasAlreefFarm	2012-01-30	820	4	309	2017-08-07	4000	2017-09-30	15.5	950000	GG	AG	CT	CT	CT	GT	CT	CT	AA	AA
75	AB38	Crossbreed	AbbasAlreefFarm	2012-01-30	820	4	309	2017-08-07	4000	2017-11-14	16	1000000	GG	AG	CT	CT	CT	GT	CT	CT	AA	AA
75	AB38	Crossbreed	AbbasAlreefFarm	2012-01-30	820	4	309	2017-08-07	4000	2017-12-18	14	1150000	GG	AG	CT	CT	CT	GT	CT	CT	AA	AA
75	AB38	Crossbreed	AbbasAlreefFarm	2012-01-30	820	4	309	2017-08-07	4000	2018-01-26	13	1800000	GG	AG	CT	CT	CT	GT	CT	CT	AA	AA
75	AB38	Crossbreed	AbbasAlreefFarm	2012-01-30	820	4	309	2017-08-07	4000	2018-02-28	11	1900000	GG	AG	CT	CT	CT	GT	CT	CT	AA	AA
76	AB39	Crossbreed	AbbasAlreefFarm	2011-02-25	780	4	305	2017-05-19	4700	2017-08-22	16	3000000	GG	AA	TT	CT	CC	GT	CT	CT	GG	AA
76	AB39	Crossbreed	AbbasAlreefFarm	2011-02-25	780	4	305	2017-05-19	4700	2017-09-30	18	2500000	GG	AA	TT	CT	CC	GT	CT	CT	GG	AA
76	AB39	Crossbreed	AbbasAlreefFarm	2011-02-25	780	4	305	2017-05-19	4700	2017-11-14	20	2000000	GG	AA	TT	CT	CC	GT	CT	CT	GG	AA
76	AB39	Crossbreed	AbbasAlreefFarm	2011-02-25	780	4	305	2017-05-19	4700	2017-12-18	16	1000000	GG	AA	TT	CT	CC	GT	CT	CT	GG	AA
76	AB39	Crossbreed	AbbasAlreefFarm	2011-02-25	780	4	305	2017-05-19	4700	2018-01-26	13	250000	GG	AA	TT	CT	CC	GT	CT	CT	GG	AA
76	AB39	Crossbreed	AbbasAlreefFarm	2011-02-25	780	4	305	2017-05-19	4700	2018-02-28	12	150000	GG	AA	TT	CT	CC	GT	CT	CT	GG	AA
77	AB40	Crossbreed	AbbasAlreefFarm	2012-01-12	870	3	305	2017-08-14	5100	2017-08-22	18	6000000	AG	AA	TT	CT	CC	GG	CT	CT	AA	AG
77	AB40	Crossbreed	AbbasAlreefFarm	2012-01-12	870	3	305	2017-08-14	5100	2017-09-30	20	620000	AG	AA	TT	CT	CC	GG	CT	CT	AA	AG
77	AB40	Crossbreed	AbbasAlreefFarm	2012-01-12	870	3	305	2017-08-14	5100	2017-11-14	19	650000	AG	AA	TT	CT	CC	GG	CT	CT	AA	AG
77	AB40	Crossbreed	AbbasAlreefFarm	2012-01-12	870	3	305	2017-08-14	5100	2017-12-18	18.5	500000	AG	AA	TT	CT	CC	GG	CT	CT	AA	AG
77	AB40	Crossbreed	AbbasAlreefFarm	2012-01-12	870	3	305	2017-08-14	5100	2018-01-26	16	450000	AG	AA	TT	CT	CC	GG	CT	CT	AA	AG
77	AB40	Crossbreed	AbbasAlreefFarm	2012-01-12	870	3	305	2017-08-14	5100	2018-02-28	14.5	445000	AG	AA	TT	CT	CC	GG	CT	CT	AA	AG
77	AB40	Crossbreed	AbbasAlreefFarm	2012-01-12	870	3	305	2017-08-14	5100	2018-03-26	13	450000	AG	AA	TT	CT	CC	GG	CT	CT	AA	AG
77	AB40	Crossbreed	AbbasAlreefFarm	2012-01-12	870	3	305	2017-08-14	5100	2018-04-26	12	445000	AG	AA	TT	CT	CC	GG	CT	CT	AA	AG
78	AB41	Crossbreed	AbbasAlreefFarm	2011-09-11	912	3	310	2017-08-11	5600	2017-08-22	22	6500000	GG	GG	CT	CT	CC	GT	CT	TT	AG	AG
78	AB41	Crossbreed	AbbasAlreefFarm	2011-09-11	912	3	310	2017-08-11	5600	2017-09-30	20	845000	GG	GG	CT	CT	CC	GT	CT	TT	AG	AG
78	AB41	Crossbreed	AbbasAlreefFarm	2011-09-11	912	3	310	2017-08-11	5600	2017-11-14	16	825000	GG	GG	CT	CT	CC	GT	CT	TT	AG	AG
78	AB41	Crossbreed	AbbasAlreefFarm	2011-09-11	912	3	310	2017-08-11	5600	2017-12-18	14	800000	GG	GG	CT	CT	CC	GT	CT	TT	AG	AG
79	AB42	Crossbreed	AbbasAlreefFarm	2010-04-30	740	5	305	2017-06-01	4600	2017-08-22	18	550000	GG	AA	TT	CT	CT	GT	CC	TT	AA	AG
79	AB42	Crossbreed	AbbasAlreefFarm	2010-04-30	740	5	305	2017-06-01	4600	2017-09-30	15	415000	GG	AA	TT	CT	CT	GT	CC	TT	AA	AG
79	AB42	Crossbreed	AbbasAlreefFarm	2010-04-30	740	5	305	2017-06-01	4600	2017-11-14	13	450000	GG	AA	TT	CT	CT	GT	CC	TT	AA	AG
79	AB42	Crossbreed	AbbasAlreefFarm	2010-04-30	740	5	305	2017-06-01	4600	2017-12-18	10	475000	GG	AA	TT	CT	CT	GT	CC	TT	AA	AG
80	AB43	Crossbreed	AbbasAlreefFarm	2013-05-15	780	2	305	2017-08-11	6250	2017-08-22	15	120000	GG	AA	TT	CT	TT	GT	CC	TT	AA	AG
80	AB43	Crossbreed	AbbasAlreefFarm	2013-05-15	780	2	305	2017-08-11	6250	2017-09-30	20	170000	GG	AA	TT	CT	TT	GT	CC	TT	AA	AG
80	AB43	Crossbreed	AbbasAlreefFarm	2013-05-15	780	2	305	2017-08-11	6250	2017-11-14	22	300000	GG	AA	TT	CT	TT	GT	CC	TT	AA	AG
80	AB43	Crossbreed	AbbasAlreefFarm	2013-05-15	780	2	305	2017-08-11	6250	2017-12-18	21	295000	GG	AA	TT	CT	TT	GT	CC	TT	AA	AG
80	AB43	Crossbreed	AbbasAlreefFarm	2013-05-15	780	2	305	2017-08-11	6250	2018-01-26	19	300000	GG	AA	TT	CT	TT	GT	CC	TT	AA	AG
80	AB43	Crossbreed	AbbasAlreefFarm	2013-05-15	780	2	305	2017-08-11	6250	2018-02-28	17	150000	GG	AA	TT	CT	TT	GT	CC	TT	AA	AG
80	AB43	Crossbreed	AbbasAlreefFarm	2013-05-15	780	2	305	2017-08-11	6250	2018-03-26	16.5	175000	GG	AA	TT	CT	TT	GT	CC	TT	AA	AG
80	AB43	Crossbreed	AbbasAlreefFarm	2013-05-15	780	2	305	2017-08-11	6250	2018-04-26	15	150000	GG	AA	TT	CT	TT	GT	CC	TT	AA	AG
80	AB43	Crossbreed	AbbasAlreefFarm	2013-05-15	780	2	305	2017-08-11	6250	2018-05-26	14	170000	GG	AA	TT	CT	TT	GT	CC	TT	AA	AG
80	AB43	Crossbreed	AbbasAlreefFarm	2013-05-15	780	2	305	2017-08-11	6250	2018-06-30	14	175000	GG	AA	TT	CT	TT	GT	CC	TT	AA	AG
81	AB44	Crossbreed	AbbasAlreefFarm	2012-06-30	840	3	305	2017-08-06	5200	2017-08-22	16	130000	GG	AA	TT	CT	CT	GG	CC	CC	AA	AA
81	AB44	Crossbreed	AbbasAlreefFarm	2012-06-30	840	3	305	2017-08-06	5200	2017-09-30	18	435000	GG	AA	TT	CT	CT	GG	CC	CC	AA	AA
81	AB44	Crossbreed	AbbasAlreefFarm	2012-06-30	840	3	305	2017-08-06	5200	2017-11-14	18	100000	GG	AA	TT	CT	CT	GG	CC	CC	AA	AA
81	AB44	Crossbreed	AbbasAlreefFarm	2012-06-30	840	3	305	2017-08-06	5200	2017-12-18	16	110000	GG	AA	TT	CT	CT	GG	CC	CC	AA	AA
81	AB44	Crossbreed	AbbasAlreefFarm	2012-06-30	840	3	305	2017-08-06	5200	2018-01-26	14	105000	GG	AA	TT	CT	CT	GG	CC	CC	AA	AA
81	AB44	Crossbreed	AbbasAlreefFarm	2012-06-30	840	3	305	2017-08-06	5200	2018-02-28	14	900000	GG	AA	TT	CT	CT	GG	CC	CC	AA	AA
81	AB44	Crossbreed	AbbasAlreefFarm	2012-06-30	840	3	305	2017-08-06	5200	2018-03-26	12	850000	GG	AA	TT	CT	CT	GG	CC	CC	AA	AA
82	JA1	Crossbreed	Judicial Authority Farm	2008-12-30	977	3	310	2017-05-10	2900	2017-10-15	12	500000	GG	AA	CT	CT	CC	GG	CC	CT	AG	AG
82	JA1	Crossbreed	Judicial Authority Farm	2008-12-30	977	3	310	2017-05-10	2900	2017-11-15	10	650000	GG	AA	CT	CT	CC	GG	CC	CT	AG	AG
82	JA1	Crossbreed	Judicial Authority Farm	2008-12-30	977	3	310	2017-05-10	2900	2017-12-20	9.5	600000	GG	AA	CT	CT	CC	GG	CC	CT	AG	AG
82	JA1	Crossbreed	Judicial Authority Farm	2008-12-30	977	3	310	2017-05-10	2900	2018-01-20	9	700000	GG	AA	CT	CT	CC	GG	CC	CT	AG	AG
82	JA1	Crossbreed	Judicial Authority Farm	2008-12-30	977	3	310	2017-05-10	2900	2018-02-24	8	800000	GG	AA	CT	CT	CC	GG	CC	CT	AG	AG
82	JA1	Crossbreed	Judicial Authority Farm	2008-12-30	977	3	310	2017-05-10	2900	2018-03-30	7	850000	GG	AA	CT	CT	CC	GG	CC	CT	AG	AG
82	JA1	Crossbreed	Judicial Authority Farm	2008-12-30	977	3	310	2017-05-10	2900	2018-05-01	6	875000	GG	AA	CT	CT	CC	GG	CC	CT	AG	AG
83	JA2	Crossbreed	Judicial Authority Farm	2012-11-20	1174	4	315	2017-07-12	2520	2017-10-15	8	50000	GG	AA	TT	TT	CC	GT	CC	CC	AG	AA
83	JA2	Crossbreed	Judicial Authority Farm	2012-11-20	1174	4	315	2017-07-12	2520	2017-11-15	8.5	100000	GG	AA	TT	TT	CC	GT	CC	CC	AG	AA
83	JA2	Crossbreed	Judicial Authority Farm	2012-11-20	1174	4	315	2017-07-12	2520	2017-12-20	8	500000	GG	AA	TT	TT	CC	GT	CC	CC	AG	AA
83	JA2	Crossbreed	Judicial Authority Farm	2012-11-20	1174	4	315	2017-07-12	2520	2018-01-20	7	750000	GG	AA	TT	TT	CC	GT	CC	CC	AG	AA
83	JA2	Crossbreed	Judicial Authority Farm	2012-11-20	1174	4	315	2017-07-12	2520	2018-02-24	6	750000	GG	AA	TT	TT	CC	GT	CC	CC	AG	AA
84	JA3	Crossbreed	Judicial Authority Farm	2014-06-10	1125	2	300	2017-05-27	2100	2017-10-15	6	675000	GG	AA	TT	CT	CC	GT	CC	CT	AA	AA
84	JA3	Crossbreed	Judicial Authority Farm	2014-06-10	1125	2	300	2017-05-27	2100	2017-11-15	7	800000	GG	AA	TT	CT	CC	GT	CC	CT	AA	AA
84	JA3	Crossbreed	Judicial Authority Farm	2014-06-10	1125	2	300	2017-05-27	2100	2017-12-20	7.5	400000	GG	AA	TT	CT	CC	GT	CC	CT	AA	AA
84	JA3	Crossbreed	Judicial Authority Farm	2014-06-10	1125	2	300	2017-05-27	2100	2018-01-20	8	250000	GG	AA	TT	CT	CC	GT	CC	CT	AA	AA
84	JA3	Crossbreed	Judicial Authority Farm	2014-06-10	1125	2	300	2017-05-27	2100	2018-02-24	7.5	750000	GG	AA	TT	CT	CC	GT	CC	CT	AA	AA
84	JA3	Crossbreed	Judicial Authority Farm	2014-06-10	1125	2	300	2017-05-27	2100	2018-03-30	7	785000	GG	AA	TT	CT	CC	GT	CC	CT	AA	AA
84	JA3	Crossbreed	Judicial Authority Farm	2014-06-10	1125	2	300	2017-05-27	2100	2018-05-01	3	800000	GG	AA	TT	CT	CC	GT	CC	CT	AA	AA
85	JA4	Crossbreed	Judicial Authority Farm	2007-12-29	1276	4	305	2017-08-30	2400	2017-10-15	9	190000	AG	AG	CT	TT	CC	GT	CC	TT	AG	AA
85	JA4	Crossbreed	Judicial Authority Farm	2007-12-29	1276	4	305	2017-08-30	2400	2017-11-15	9.5	180000	AG	AG	CT	TT	CC	GT	CC	TT	AG	AA
85	JA4	Crossbreed	Judicial Authority Farm	2007-12-29	1276	4	305	2017-08-30	2400	2017-12-20	7	1750000	AG	AG	CT	TT	CC	GT	CC	TT	AG	AA
85	JA4	Crossbreed	Judicial Authority Farm	2007-12-29	1276	4	305	2017-08-30	2400	2018-01-20	6	1500000	AG	AG	CT	TT	CC	GT	CC	TT	AG	AA
85	JA4	Crossbreed	Judicial Authority Farm	2007-12-29	1276	4	305	2017-08-30	2400	2018-02-24	5.5	5000000	AG	AG	CT	TT	CC	GT	CC	TT	AG	AA
85	JA4	Crossbreed	Judicial Authority Farm	2007-12-29	1276	4	305	2017-08-30	2400	2018-03-30	5	4500000	AG	AG	CT	TT	CC	GT	CC	TT	AG	AA
85	JA4	Crossbreed	Judicial Authority Farm	2007-12-29	1276	4	305	2017-08-30	2400	2018-05-01	4	4450000	AG	AG	CT	TT	CC	GT	CC	TT	AG	AA
86	JA5	Crossbreed	Judicial Authority Farm	2011-01-10	1125	4	309	2017-09-20	3240	2017-10-15	9	210000	GG	AA	CT	TT	CC	GG	CT	CC	AG	AA
86	JA5	Crossbreed	Judicial Authority Farm	2011-01-10	1125	4	309	2017-09-20	3240	2017-11-15	11	600000	GG	AA	CT	TT	CC	GG	CT	CC	AG	AA
86	JA5	Crossbreed	Judicial Authority Farm	2011-01-10	1125	4	309	2017-09-20	3240	2017-12-20	10.5	700000	GG	AA	CT	TT	CC	GG	CT	CC	AG	AA
86	JA5	Crossbreed	Judicial Authority Farm	2011-01-10	1125	4	309	2017-09-20	3240	2018-01-20	9	1000000	GG	AA	CT	TT	CC	GG	CT	CC	AG	AA
86	JA5	Crossbreed	Judicial Authority Farm	2011-01-10	1125	4	309	2017-09-20	3240	2018-02-24	8	1350000	GG	AA	CT	TT	CC	GG	CT	CC	AG	AA
86	JA5	Crossbreed	Judicial Authority Farm	2011-01-10	1125	4	309	2017-09-20	3240	2018-03-30	7	1250000	GG	AA	CT	TT	CC	GG	CT	CC	AG	AA
86	JA5	Crossbreed	Judicial Authority Farm	2011-01-10	1125	4	309	2017-09-20	3240	2018-05-01	6	1350000	GG	AA	CT	TT	CC	GG	CT	CC	AG	AA
87	JA6	Crossbreed	Judicial Authority Farm	2009-09-16	1190	3	300	2017-09-19	2170	2017-10-15	9	180000	GG	AA	TT	CT	CC	GT	CC	CT	AA	AA
87	JA6	Crossbreed	Judicial Authority Farm	2009-09-16	1190	3	300	2017-09-19	2170	2017-11-15	9.5	170000	GG	AA	TT	CT	CC	GT	CC	CT	AA	AA
87	JA6	Crossbreed	Judicial Authority Farm	2009-09-16	1190	3	300	2017-09-19	2170	2017-12-20	7.5	350000	GG	AA	TT	CT	CC	GT	CC	CT	AA	AA
87	JA6	Crossbreed	Judicial Authority Farm	2009-09-16	1190	3	300	2017-09-19	2170	2018-01-20	6	1250000	GG	AA	TT	CT	CC	GT	CC	CT	AA	AA
87	JA6	Crossbreed	Judicial Authority Farm	2009-09-16	1190	3	300	2017-09-19	2170	2018-02-24	5.5	1250000	GG	AA	TT	CT	CC	GT	CC	CT	AA	AA
87	JA6	Crossbreed	Judicial Authority Farm	2009-09-16	1190	3	300	2017-09-19	2170	2018-03-30	6	1300000	GG	AA	TT	CT	CC	GT	CC	CT	AA	AA
87	JA6	Crossbreed	Judicial Authority Farm	2009-09-16	1190	3	300	2017-09-19	2170	2018-05-01	5	1350000	GG	AA	TT	CT	CC	GT	CC	CT	AA	AA
88	JA7	Crossbreed	Judicial Authority Farm	2013-12-17	785	3	300	2017-05-05	3100	2017-10-15	13	150000	AG	GG	CT	CT	CT	GG	CC	CT	AG	AA
88	JA7	Crossbreed	Judicial Authority Farm	2013-12-17	785	3	300	2017-05-05	3100	2017-11-15	12	120000	AG	GG	CT	CT	CT	GG	CC	CT	AG	AA
88	JA7	Crossbreed	Judicial Authority Farm	2013-12-17	785	3	300	2017-05-05	3100	2017-12-20	10	150000	AG	GG	CT	CT	CT	GG	CC	CT	AG	AA
88	JA7	Crossbreed	Judicial Authority Farm	2013-12-17	785	3	300	2017-05-05	3100	2018-01-20	9	250000	AG	GG	CT	CT	CT	GG	CC	CT	AG	AA
89	JA8	Crossbreed	Judicial Authority Farm	2009-12-21	1141	4	312	2017-05-05	2852	2017-10-15	7	850000	GG	AG	CT	CT	CC	GT	CC	CC	AA	AA
89	JA8	Crossbreed	Judicial Authority Farm	2009-12-21	1141	4	312	2017-05-05	2852	2017-11-15	14	200000	GG	AG	CT	CT	CC	GT	CC	CC	AA	AA
89	JA8	Crossbreed	Judicial Authority Farm	2009-12-21	1141	4	312	2017-05-05	2852	2017-12-20	10	225000	GG	AG	CT	CT	CC	GT	CC	CC	AA	AA
89	JA8	Crossbreed	Judicial Authority Farm	2009-12-21	1141	4	312	2017-05-05	2852	2018-01-20	8	300000	GG	AG	CT	CT	CC	GT	CC	CC	AA	AA
89	JA8	Crossbreed	Judicial Authority Farm	2009-12-21	1141	4	312	2017-05-05	2852	2018-02-24	7	330000	GG	AG	CT	CT	CC	GT	CC	CC	AA	AA
90	JA9	Crossbreed	Judicial Authority Farm	2004-06-22	1240	6	310	2017-10-01	2320	2017-10-15	5	255000	AG	AG	CT	CT	CT	GT	CC	CC	AG	AA
90	JA9	Crossbreed	Judicial Authority Farm	2004-06-22	1240	6	310	2017-10-01	2320	2017-11-15	7	260000	AG	AG	CT	CT	CT	GT	CC	CC	AG	AA
90	JA9	Crossbreed	Judicial Authority Farm	2004-06-22	1240	6	310	2017-10-01	2320	2017-12-20	8	150000	AG	AG	CT	CT	CT	GT	CC	CC	AG	AA
90	JA9	Crossbreed	Judicial Authority Farm	2004-06-22	1240	6	310	2017-10-01	2320	2018-01-20	10	175000	AG	AG	CT	CT	CT	GT	CC	CC	AG	AA
90	JA9	Crossbreed	Judicial Authority Farm	2004-06-22	1240	6	310	2017-10-01	2320	2018-02-24	8	180000	AG	AG	CT	CT	CT	GT	CC	CC	AG	AA
90	JA9	Crossbreed	Judicial Authority Farm	2004-06-22	1240	6	310	2017-10-01	2320	2018-03-30	7	195000	AG	AG	CT	CT	CT	GT	CC	CC	AG	AA
91	JA10	Crossbreed	Judicial Authority Farm	2008-03-03	1062	5	301	2017-05-20	1955	2017-10-15	8.5	250000	GG	AA	TT	CT	CC	GT	CC	CC	AA	AG
91	JA10	Crossbreed	Judicial Authority Farm	2008-03-03	1062	5	301	2017-05-20	1955	2017-11-15	7	400000	GG	AA	TT	CT	CC	GT	CC	CC	AA	AG
92	JA11	Crossbreed	Judicial Authority Farm	2012-12-23	869	5	305	2017-07-30	2140	2017-10-15	7.5	150000	AG	AG	TT	CC	CT	GT	CT	CT	AG	AA
92	JA11	Crossbreed	Judicial Authority Farm	2012-12-23	869	5	305	2017-07-30	2140	2017-11-15	10	100000	AG	AG	TT	CC	CT	GT	CT	CT	AG	AA
92	JA11	Crossbreed	Judicial Authority Farm	2012-12-23	869	5	305	2017-07-30	2140	2017-12-20	7.5	180000	AG	AG	TT	CC	CT	GT	CT	CT	AG	AA
92	JA11	Crossbreed	Judicial Authority Farm	2012-12-23	869	5	305	2017-07-30	2140	2018-01-20	7	150000	AG	AG	TT	CC	CT	GT	CT	CT	AG	AA
92	JA11	Crossbreed	Judicial Authority Farm	2012-12-23	869	5	305	2017-07-30	2140	2018-02-24	5.5	500000	AG	AG	TT	CC	CT	GT	CT	CT	AG	AA
92	JA11	Crossbreed	Judicial Authority Farm	2012-12-23	869	5	305	2017-07-30	2140	2018-03-30	5	450000	AG	AG	TT	CC	CT	GT	CT	CT	AG	AA
93	JA12	Crossbreed	Judicial Authority Farm	24/01/2009	1081	6	330	2017-08-03	3150	2017-10-15	13	500000	GG	AA	TT	CT	CC	GG	CC	CT	AA	AA
93	JA12	Crossbreed	Judicial Authority Farm	24/01/2009	1081	6	330	2017-08-03	3150	2017-11-15	11	150000	GG	AA	TT	CT	CC	GG	CC	CT	AA	AA
93	JA12	Crossbreed	Judicial Authority Farm	24/01/2009	1081	6	330	2017-08-03	3150	2017-12-20	9	500000	GG	AA	TT	CT	CC	GG	CC	CT	AA	AA
93	JA12	Crossbreed	Judicial Authority Farm	24/01/2009	1081	6	330	2017-08-03	3150	2018-01-20	7.5	250000	GG	AA	TT	CT	CC	GG	CC	CT	AA	AA
93	JA12	Crossbreed	Judicial Authority Farm	24/01/2009	1081	6	330	2017-08-03	3150	2018-02-24	7	350000	GG	AA	TT	CT	CC	GG	CC	CT	AA	AA
94	JA13	Crossbreed	Judicial Authority Farm	2013-03-26	1095	2	325	2017-09-09	2280	2017-11-15	6	900000	AG	AG	CT	TT	CC	GT	CC	CC	AA	AA
94	JA13	Crossbreed	Judicial Authority Farm	2013-03-26	1095	2	325	2017-09-09	2280	2017-12-20	7	790000	AG	AG	CT	TT	CC	GT	CC	CC	AA	AA
94	JA13	Crossbreed	Judicial Authority Farm	2013-03-26	1095	2	325	2017-09-09	2280	2018-01-20	9	550000	AG	AG	CT	TT	CC	GT	CC	CC	AA	AA
94	JA13	Crossbreed	Judicial Authority Farm	2013-03-26	1095	2	325	2017-09-09	2280	2018-02-24	6	500000	AG	AG	CT	TT	CC	GT	CC	CC	AA	AA
94	JA13	Crossbreed	Judicial Authority Farm	2013-03-26	1095	2	325	2017-09-09	2280	2018-03-30	7	350000	AG	AG	CT	TT	CC	GT	CC	CC	AA	AA
95	JA14	Crossbreed	Judicial Authority Farm	2009-12-01	1239	5	300	2017-09-12	2400	2017-10-15	9.5	5900000	AA	AA	TT	TT	CC	TT	CC	CT	AG	AA
95	JA14	Crossbreed	Judicial Authority Farm	2009-12-01	1239	5	300	2017-09-12	2400	2017-11-15	9	6600000	AA	AA	TT	TT	CC	TT	CC	CT	AG	AA
95	JA14	Crossbreed	Judicial Authority Farm	2009-12-01	1239	5	300	2017-09-12	2400	2017-12-20	8	7000000	AA	AA	TT	TT	CC	TT	CC	CT	AG	AA
95	JA14	Crossbreed	Judicial Authority Farm	2009-12-01	1239	5	300	2017-09-12	2400	2018-01-20	6	7800000	AA	AA	TT	TT	CC	TT	CC	CT	AG	AA
95	JA14	Crossbreed	Judicial Authority Farm	2009-12-01	1239	5	300	2017-09-12	2400	2018-02-24	6	8250000	AA	AA	TT	TT	CC	TT	CC	CT	AG	AA
96	JA15	Crossbreed	Judicial Authority Farm	27/07/2008	1320	4	299	2017-02-27	2700	2017-10-15	11	350000	AG	AG	CT	TT	CC	TT	CC	TT	AA	AA
96	JA15	Crossbreed	Judicial Authority Farm	27/07/2008	1320	4	299	2017-02-27	2700	2017-11-15	9	440000	AG	AG	CT	TT	CC	TT	CC	TT	AA	AA
96	JA15	Crossbreed	Judicial Authority Farm	27/07/2008	1320	4	299	2017-02-27	2700	2017-12-20	7	400000	AG	AG	CT	TT	CC	TT	CC	TT	AA	AA
97	JA16	Crossbreed	Judicial Authority Farm	2009-11-08	1117	2	305	2017-08-21	2450	2017-10-15	5	425000	AG	AA	CT	CT	CC	GT	CC	CC	AG	AA
97	JA16	Crossbreed	Judicial Authority Farm	2009-11-08	1117	2	305	2017-08-21	2450	2017-11-15	7	420000	AG	AA	CT	CT	CC	GT	CC	CC	AG	AA
97	JA16	Crossbreed	Judicial Authority Farm	2009-11-08	1117	2	305	2017-08-21	2450	2017-12-20	9	425000	AG	AA	CT	CT	CC	GT	CC	CC	AG	AA
97	JA16	Crossbreed	Judicial Authority Farm	2009-11-08	1117	2	305	2017-08-21	2450	2018-01-20	11	250000	AG	AA	CT	CT	CC	GT	CC	CC	AG	AA
97	JA16	Crossbreed	Judicial Authority Farm	2009-11-08	1117	2	305	2017-08-21	2450	2018-02-24	9	375000	AG	AA	CT	CT	CC	GT	CC	CC	AG	AA
97	JA16	Crossbreed	Judicial Authority Farm	2009-11-08	1117	2	305	2017-08-21	2450	2018-03-30	8.5	400000	AG	AA	CT	CT	CC	GT	CC	CC	AG	AA
97	JA16	Crossbreed	Judicial Authority Farm	2009-11-08	1117	2	305	2017-08-21	2450	2018-05-01	8	405000	AG	AA	CT	CT	CC	GT	CC	CC	AG	AA
98	JA17	Crossbreed	Judicial Authority Farm	2013-04-04	1095	2	309	2017-05-18	2772	2017-10-15	8	110000	AG	GG	TT	CT	CT	GG	CC	TT	AG	AG
98	JA17	Crossbreed	Judicial Authority Farm	2013-04-04	1095	2	309	2017-05-18	2772	2017-11-15	9	100000	AG	GG	TT	CT	CT	GG	CC	TT	AG	AG
98	JA17	Crossbreed	Judicial Authority Farm	2013-04-04	1095	2	309	2017-05-18	2772	2017-12-20	10	500000	AG	GG	TT	CT	CT	GG	CC	TT	AG	AG
98	JA17	Crossbreed	Judicial Authority Farm	2013-04-04	1095	2	309	2017-05-18	2772	2018-01-20	9.5	1400000	AG	GG	TT	CT	CT	GG	CC	TT	AG	AG
98	JA17	Crossbreed	Judicial Authority Farm	2013-04-04	1095	2	309	2017-05-18	2772	2018-02-24	9	1550000	AG	GG	TT	CT	CT	GG	CC	TT	AG	AG
98	JA17	Crossbreed	Judicial Authority Farm	2013-04-04	1095	2	309	2017-05-18	2772	2018-03-30	7	1500000	AG	GG	TT	CT	CT	GG	CC	TT	AG	AG
99	JA18	Crossbreed	Judicial Authority Farm	2012-06-04	1110	3	315	2017-06-09	2841.5	2017-10-15	7	650000	GG	AG	CT	TT	CT	GG	CC	CC	AA	AA
99	JA18	Crossbreed	Judicial Authority Farm	2012-06-04	1110	3	315	2017-06-09	2841.5	2017-11-15	8	420000	GG	AG	CT	TT	CT	GG	CC	CC	AA	AA
99	JA18	Crossbreed	Judicial Authority Farm	2012-06-04	1110	3	315	2017-06-09	2841.5	2017-12-20	9	500000	GG	AG	CT	TT	CT	GG	CC	CC	AA	AA
99	JA18	Crossbreed	Judicial Authority Farm	2012-06-04	1110	3	315	2017-06-09	2841.5	2018-01-20	10	500000	GG	AG	CT	TT	CT	GG	CC	CC	AA	AA
99	JA18	Crossbreed	Judicial Authority Farm	2012-06-04	1110	3	315	2017-06-09	2841.5	2018-02-24	8	530000	GG	AG	CT	TT	CT	GG	CC	CC	AA	AA
99	JA18	Crossbreed	Judicial Authority Farm	2012-06-04	1110	3	315	2017-06-09	2841.5	2018-03-30	7.5	510000	GG	AG	CT	TT	CT	GG	CC	CC	AA	AA
99	JA18	Crossbreed	Judicial Authority Farm	2012-06-04	1110	3	315	2017-06-09	2841.5	2018-05-01	7	105000	GG	AG	CT	TT	CT	GG	CC	CC	AA	AA
100	JA19	Crossbreed	Judicial Authority Farm	2013-12-21	1060	3	300	2017-07-17	2944	2017-10-15	9	200000	GG	AG	CT	CT	CT	GG	CC	CC	AA	AA
100	JA19	Crossbreed	Judicial Authority Farm	2013-12-22	1060	3	300	2017-07-17	2944	2017-11-15	10	300000	GG	AG	CT	CT	CT	GG	CC	CC	AA	AA
100	JA19	Crossbreed	Judicial Authority Farm	2013-12-23	1060	3	300	2017-07-17	2944	2017-12-20	11	100000	GG	AG	CT	CT	CT	GG	CC	CC	AA	AA
100	JA19	Crossbreed	Judicial Authority Farm	2013-12-24	1060	3	300	2017-07-17	2944	2018-01-20	10	250000	GG	AG	CT	CT	CT	GG	CC	CC	AA	AA
100	JA19	Crossbreed	Judicial Authority Farm	2013-12-25	1060	3	300	2017-07-17	2944	2018-02-24	9	275000	GG	AG	CT	CT	CT	GG	CC	CC	AA	AA
101	JA20	Crossbreed	Judicial Authority Farm	2013-03-22	980	2	320	2017-09-17	2435	2017-10-15	7	250000	GG	AG	CT	CC	CT	GT	CC	CT	AA	AA
101	JA20	Crossbreed	Judicial Authority Farm	2013-03-22	980	2	320	2017-09-17	2435	2017-11-15	8	150000	GG	AG	CT	CC	CT	GT	CC	CT	AA	AA
101	JA20	Crossbreed	Judicial Authority Farm	2013-03-22	980	2	320	2017-09-17	2435	2017-12-20	9	130000	GG	AG	CT	CC	CT	GT	CC	CT	AA	AA
101	JA20	Crossbreed	Judicial Authority Farm	2013-03-22	980	2	320	2017-09-17	2435	2018-01-20	10	250000	GG	AG	CT	CC	CT	GT	CC	CT	AA	AA
101	JA20	Crossbreed	Judicial Authority Farm	2013-03-22	980	2	320	2017-09-17	2435	2018-02-24	9	325000	GG	AG	CT	CC	CT	GT	CC	CT	AA	AA
101	JA20	Crossbreed	Judicial Authority Farm	2013-03-22	980	2	320	2017-09-17	2435	2018-03-30	6	140000	GG	AG	CT	CC	CT	GT	CC	CT	AA	AA
101	JA20	Crossbreed	Judicial Authority Farm	2013-03-22	980	2	320	2017-09-17	2435	2018-05-01	4	130000	GG	AG	CT	CC	CT	GT	CC	CT	AA	AA
102	JA21	Crossbreed	Judicial Authority Farm	2012-04-04	1400	3	310	2017-03-18	1860	2017-10-15	5	850000	GG	AG	TT	CC	TT	GT	CT	CT	AG	AA
102	JA21	Crossbreed	Judicial Authority Farm	2012-04-04	1400	3	310	2017-03-18	1860	2017-11-15	6	920000	GG	AG	TT	CC	TT	GT	CT	CT	AG	AA
102	JA21	Crossbreed	Judicial Authority Farm	2012-04-04	1400	3	310	2017-03-18	1860	2017-12-20	5	805000	GG	AG	TT	CC	TT	GT	CT	CT	AG	AA
103	JA22	Crossbreed	Judicial Authority Farm	2006-07-27	1471	5	330	2017-04-20	2750	2017-10-15	4.5	575000	AA	AA	TT	CT	CC	GT	CC	CT	AA	AG
103	JA22	Crossbreed	Judicial Authority Farm	2006-07-27	1471	5	330	2017-04-20	2750	2017-11-15	9	450000	AA	AA	TT	CT	CC	GT	CC	CT	AA	AG
103	JA22	Crossbreed	Judicial Authority Farm	2006-07-27	1471	5	330	2017-04-20	2750	2017-12-20	11	200000	AA	AA	TT	CT	CC	GT	CC	CT	AA	AG
103	JA22	Crossbreed	Judicial Authority Farm	2006-07-27	1471	5	330	2017-04-20	2750	2018-01-20	10	250000	AA	AA	TT	CT	CC	GT	CC	CT	AA	AG
103	JA22	Crossbreed	Judicial Authority Farm	2006-07-27	1471	5	330	2017-04-20	2750	2018-02-24	9	325000	AA	AA	TT	CT	CC	GT	CC	CT	AA	AG
103	JA22	Crossbreed	Judicial Authority Farm	2006-07-27	1471	5	330	2017-04-20	2750	2018-03-30	8	150000	AA	AA	TT	CT	CC	GT	CC	CT	AA	AG
103	JA22	Crossbreed	Judicial Authority Farm	2006-07-27	1471	5	330	2017-04-20	2750	2018-05-01	8	145000	AA	AA	TT	CT	CC	GT	CC	CT	AA	AG
104	JA23	Crossbreed	Judicial Authority Farm	2014-01-31	1260	1	NA	2017-07-15	NA	2017-10-15	9	1250000	AG	AA	TT	CT	CT	GG	CC	CC	AA	AA
105	JA24	Crossbreed	Judicial Authority Farm	2011-04-04	1032	4	315	2017-09-28	2795	2017-10-15	12	200000	GG	AG	TT	CC	CC	TT	CC	CC	AG	AA
105	JA24	Crossbreed	Judicial Authority Farm	2011-04-04	1032	4	315	2017-09-28	2795	2017-11-15	10.5	200000	GG	AG	TT	CC	CC	TT	CC	CC	AG	AA
105	JA24	Crossbreed	Judicial Authority Farm	2011-04-04	1032	4	315	2017-09-28	2795	2017-12-20	9.5	500000	GG	AG	TT	CC	CC	TT	CC	CC	AG	AA
105	JA24	Crossbreed	Judicial Authority Farm	2011-04-04	1032	4	315	2017-09-28	2795	2018-01-20	9	400000	GG	AG	TT	CC	CC	TT	CC	CC	AG	AA
105	JA24	Crossbreed	Judicial Authority Farm	2011-04-04	1032	4	315	2017-09-28	2795	2018-02-24	8	500000	GG	AG	TT	CC	CC	TT	CC	CC	AG	AA
105	JA24	Crossbreed	Judicial Authority Farm	2011-04-04	1032	4	315	2017-09-28	2795	2018-03-30	7	510000	GG	AG	TT	CC	CC	TT	CC	CC	AG	AA
105	JA24	Crossbreed	Judicial Authority Farm	2011-04-04	1032	4	315	2017-09-28	2795	2018-05-01	6	450000	GG	AG	TT	CC	CC	TT	CC	CC	AG	AA
106	JA25	Crossbreed	Judicial Authority Farm	2006-03-18	1413	4	319	2017-09-18	3200	2017-10-15	10.5	520000	GG	AA	TT	CT	CC	GT	CT	CT	AG	AA
106	JA25	Crossbreed	Judicial Authority Farm	2006-03-18	1413	4	319	2017-09-18	3200	2017-11-15	9	675000	GG	AA	TT	CT	CC	GT	CT	CT	AG	AA
106	JA25	Crossbreed	Judicial Authority Farm	2006-03-18	1413	4	319	2017-09-18	3200	2017-12-20	7	850000	GG	AA	TT	CT	CC	GT	CT	CT	AG	AA
106	JA25	Crossbreed	Judicial Authority Farm	2006-03-18	1413	4	319	2017-09-18	3200	2018-03-30	5	800000	GG	AA	TT	CT	CC	GT	CT	CT	AG	AA
106	JA25	Crossbreed	Judicial Authority Farm	2006-03-18	1413	4	319	2017-09-18	3200	2018-05-01	3	950000	GG	AA	TT	CT	CC	GT	CT	CT	AG	AA
107	JA26	Crossbreed	Judicial Authority Farm	2008-12-13	1139	2	305	2017-10-01	2730.5	2017-10-15	13	200000	AG	AA	CT	CT	CC	GT	CC	CT	AA	AA
107	JA26	Crossbreed	Judicial Authority Farm	2008-12-13	1139	2	305	2017-10-01	2730.5	2017-11-15	10	300000	AG	AA	CT	CT	CC	GT	CC	CT	AA	AA
107	JA26	Crossbreed	Judicial Authority Farm	2008-12-13	1139	2	305	2017-10-01	2730.5	2017-12-20	9.5	600000	AG	AA	CT	CT	CC	GT	CC	CT	AA	AA
107	JA26	Crossbreed	Judicial Authority Farm	2008-12-13	1139	2	305	2017-10-01	2730.5	2018-01-20	9	600000	AG	AA	CT	CT	CC	GT	CC	CT	AA	AA
107	JA26	Crossbreed	Judicial Authority Farm	2008-12-13	1139	2	305	2017-10-01	2730.5	2018-02-24	8	900000	AG	AA	CT	CT	CC	GT	CC	CT	AA	AA
107	JA26	Crossbreed	Judicial Authority Farm	2008-12-13	1139	2	305	2017-10-01	2730.5	2018-03-30	7	1050000	AG	AA	CT	CT	CC	GT	CC	CT	AA	AA
107	JA26	Crossbreed	Judicial Authority Farm	2008-12-13	1139	2	305	2017-10-01	2730.5	2018-05-01	6	900000	AG	AA	CT	CT	CC	GT	CC	CT	AA	AA
108	JA27	Crossbreed	Judicial Authority Farm	2011-08-30	1025	4	310	2017-06-05	1902	2017-10-15	6	650000	GG	AG	CT	CT	CC	GT	CC	CT	AA	AG
108	JA27	Crossbreed	Judicial Authority Farm	2011-08-30	1025	4	310	2017-06-05	1902	2017-11-15	7	540000	GG	AG	CT	CT	CC	GT	CC	CT	AA	AG
108	JA27	Crossbreed	Judicial Authority Farm	2011-08-30	1025	4	310	2017-06-05	1902	2017-12-20	7.5	560000	GG	AG	CT	CT	CC	GT	CC	CT	AA	AG
108	JA27	Crossbreed	Judicial Authority Farm	2011-08-30	1025	4	310	2017-06-05	1902	2018-01-20	8	570000	GG	AG	CT	CT	CC	GT	CC	CT	AA	AG
108	JA27	Crossbreed	Judicial Authority Farm	2011-08-30	1025	4	310	2017-06-05	1902	2018-02-24	7	685000	GG	AG	CT	CT	CC	GT	CC	CT	AA	AG
109	JA28	Crossbreed	Judicial Authority Farm	2013-05-01	1185	3	300	2017-08-19	2455	2017-11-15	7	525000	GG	AG	CT	CT	CT	GT	CC	CC	AA	AA
109	JA28	Crossbreed	Judicial Authority Farm	2013-05-01	1185	3	300	2017-08-19	2455	2017-12-20	8	550000	GG	AG	CT	CT	CT	GT	CC	CC	AA	AA
109	JA28	Crossbreed	Judicial Authority Farm	2013-05-01	1185	3	300	2017-08-19	2455	2018-01-20	7	600000	GG	AG	CT	CT	CT	GT	CC	CC	AA	AA
109	JA28	Crossbreed	Judicial Authority Farm	2013-05-01	1185	3	300	2017-08-19	2455	2018-02-24	7.5	560000	GG	AG	CT	CT	CT	GT	CC	CC	AA	AA
109	JA28	Crossbreed	Judicial Authority Farm	2013-05-01	1185	3	300	2017-08-19	2455	2018-03-30	7	645000	GG	AG	CT	CT	CT	GT	CC	CC	AA	AA
109	JA28	Crossbreed	Judicial Authority Farm	2013-05-01	1185	3	300	2017-08-19	2455	2018-05-01	5	900000	GG	AG	CT	CT	CT	GT	CC	CC	AA	AA
110	JA29	Crossbreed	Judicial Authority Farm	2012-11-03	1095	3	328	2017-10-29	2600	2017-11-15	9	250000	GG	AG	CT	CC	CT	GT	CC	CT	AA	AA
110	JA29	Crossbreed	Judicial Authority Farm	2012-11-03	1095	3	328	2017-10-29	2600	2017-12-20	11	200000	GG	AG	CT	CC	CT	GT	CC	CT	AA	AA
110	JA29	Crossbreed	Judicial Authority Farm	2012-11-03	1095	3	328	2017-10-29	2600	2018-01-20	10	200000	GG	AG	CT	CC	CT	GT	CC	CT	AA	AA
110	JA29	Crossbreed	Judicial Authority Farm	2012-11-03	1095	3	328	2017-10-29	2600	2018-02-24	5.5	250000	GG	AG	CT	CC	CT	GT	CC	CT	AA	AA
110	JA29	Crossbreed	Judicial Authority Farm	2012-11-03	1095	3	328	2017-10-29	2600	2018-03-30	3.5	335000	GG	AG	CT	CC	CT	GT	CC	CT	AA	AA
111	JA30	Crossbreed	Judicial Authority Farm	2009-01-22	1180	3	317	2017-07-05	2505	2017-11-15	9.5	500000	GG	AG	CT	TT	CT	GT	CC	CT	AA	AA
111	JA30	Crossbreed	Judicial Authority Farm	2009-01-22	1180	3	317	2017-07-05	2505	2017-12-20	9	575000	GG	AG	CT	TT	CT	GT	CC	CT	AA	AA
111	JA30	Crossbreed	Judicial Authority Farm	2009-01-22	1180	3	317	2017-07-05	2505	2018-01-20	7	600000	GG	AG	CT	TT	CT	GT	CC	CT	AA	AA
111	JA30	Crossbreed	Judicial Authority Farm	2009-01-22	1180	3	317	2017-07-05	2505	2018-02-24	7	625000	GG	AG	CT	TT	CT	GT	CC	CT	AA	AA
111	JA30	Crossbreed	Judicial Authority Farm	2009-01-22	1180	3	317	2017-07-05	2505	2018-03-30	6	600000	GG	AG	CT	TT	CT	GT	CC	CT	AA	AA
111	JA30	Crossbreed	Judicial Authority Farm	2009-01-22	1180	3	317	2017-07-05	2505	2018-05-01	5	615000	GG	AG	CT	TT	CT	GT	CC	CT	AA	AA
112	JA31	Crossbreed	Judicial Authority Farm	2006-08-03	1225	7	300	2017-08-11	2980	2017-11-15	8	500000	AA	AA	TT	TT	CC	GT	CC	CC	AA	AA
112	JA31	Crossbreed	Judicial Authority Farm	2006-08-03	1225	7	300	2017-08-11	2980	2017-12-20	8.5	500000	AA	AA	TT	TT	CC	GT	CC	CC	AA	AA
112	JA31	Crossbreed	Judicial Authority Farm	2006-08-03	1225	7	300	2017-08-11	2980	2018-01-20	9	100000	AA	AA	TT	TT	CC	GT	CC	CC	AA	AA
112	JA31	Crossbreed	Judicial Authority Farm	2006-08-03	1225	7	300	2017-08-11	2980	2018-02-24	11	125000	AA	AA	TT	TT	CC	GT	CC	CC	AA	AA
112	JA31	Crossbreed	Judicial Authority Farm	2006-08-03	1225	7	300	2017-08-11	2980	2018-03-30	10	125000	AA	AA	TT	TT	CC	GT	CC	CC	AA	AA
112	JA31	Crossbreed	Judicial Authority Farm	2006-08-03	1225	7	300	2017-08-11	2980	2018-05-01	8	115000	AA	AA	TT	TT	CC	GT	CC	CC	AA	AA
113	JA32	Crossbreed	Judicial Authority Farm	1998-11-12	1302	6	310	2017-07-30	2930	2017-11-15	7	200000	AG	GG	TT	CT	CC	GT	CC	CT	AA	AG
113	JA32	Crossbreed	Judicial Authority Farm	1998-11-12	1302	6	310	2017-07-30	2930	2017-12-20	11.5	175000	AG	GG	TT	CT	CC	GT	CC	CT	AA	AG
113	JA32	Crossbreed	Judicial Authority Farm	1998-11-12	1302	6	310	2017-07-30	2930	2018-01-20	10	175000	AG	GG	TT	CT	CC	GT	CC	CT	AA	AG
113	JA32	Crossbreed	Judicial Authority Farm	1998-11-12	1302	6	310	2017-07-30	2930	2018-02-24	9	225000	AG	GG	TT	CT	CC	GT	CC	CT	AA	AG
113	JA32	Crossbreed	Judicial Authority Farm	1998-11-12	1302	6	310	2017-07-30	2930	2018-03-30	8.5	350000	AG	GG	TT	CT	CC	GT	CC	CT	AA	AG
113	JA32	Crossbreed	Judicial Authority Farm	1998-11-12	1302	6	310	2017-07-30	2930	2018-05-01	8	355000	AG	GG	TT	CT	CC	GT	CC	CT	AA	AG
114	JA33	Crossbreed	Judicial Authority Farm	2007-03-24	1059	3	300	2017-10-11	3650	2017-11-15	7	750000	GG	AA	TT	CC	CT	GT	CC	CC	AA	AG
114	JA33	Crossbreed	Judicial Authority Farm	2007-03-24	1059	3	300	2017-10-11	3650	2017-12-20	11	500000	GG	AA	TT	CC	CT	GT	CC	CC	AA	AG
114	JA33	Crossbreed	Judicial Authority Farm	2007-03-24	1059	3	300	2017-10-11	3650	2018-01-20	18	100000	GG	AA	TT	CC	CT	GT	CC	CC	AA	AG
114	JA33	Crossbreed	Judicial Authority Farm	2007-03-24	1059	3	300	2017-10-11	3650	2018-02-24	12	140000	GG	AA	TT	CC	CT	GT	CC	CC	AA	AG
114	JA33	Crossbreed	Judicial Authority Farm	2007-03-24	1059	3	300	2017-10-11	3650	2018-03-30	10	125000	GG	AA	TT	CC	CT	GT	CC	CC	AA	AG
114	JA33	Crossbreed	Judicial Authority Farm	2007-03-24	1059	3	300	2017-10-11	3650	2018-05-01	9	140000	GG	AA	TT	CC	CT	GT	CC	CC	AA	AG
115	JA34	Crossbreed	Judicial Authority Farm	2014-08-23	1157	1	NA	2017-10-26	NA	2017-11-15	8	300000	GG	AG	CT	CC	CC	TT	CC	CC	AA	AA
115	JA34	Crossbreed	Judicial Authority Farm	2014-08-23	1157	1	NA	2017-10-26	NA	2017-12-20	8.5	300000	GG	AG	CT	CC	CC	TT	CC	CC	AA	AA
115	JA34	Crossbreed	Judicial Authority Farm	2014-08-23	1157	1	NA	2017-10-26	NA	2018-01-20	8	250000	GG	AG	CT	CC	CC	TT	CC	CC	AA	AA
115	JA34	Crossbreed	Judicial Authority Farm	2014-08-23	1157	1	NA	2017-10-26	NA	2018-02-24	7.5	400000	GG	AG	CT	CC	CC	TT	CC	CC	AA	AA
116	JA35	Crossbreed	Judicial Authority Farm	24/06/2006	1238	4	330	2017-03-29	2700	2017-11-15	9	400000	AG	AA	TT	CC	CT	GT	CC	CT	AA	AG
116	JA35	Crossbreed	Judicial Authority Farm	24/06/2006	1238	4	330	2017-03-29	2700	2017-12-20	10	400000	AG	AA	TT	CC	CT	GT	CC	CT	AA	AG
116	JA35	Crossbreed	Judicial Authority Farm	24/06/2006	1238	4	330	2017-03-29	2700	2018-01-20	11	500000	AG	AA	TT	CC	CT	GT	CC	CT	AA	AG
116	JA35	Crossbreed	Judicial Authority Farm	24/06/2006	1238	4	330	2017-03-29	2700	2018-02-24	9.5	500000	AG	AA	TT	CC	CT	GT	CC	CT	AA	AG
116	JA35	Crossbreed	Judicial Authority Farm	24/06/2006	1238	4	330	2017-03-29	2700	2018-03-30	9	400000	AG	AA	TT	CC	CT	GT	CC	CT	AA	AG
116	JA35	Crossbreed	Judicial Authority Farm	24/06/2006	1238	4	330	2017-03-29	2700	2018-05-01	6	400000	AG	AA	TT	CC	CT	GT	CC	CT	AA	AG
117	JA36	Crossbreed	Judicial Authority Farm	2014-05-20	1160	1	NA	2017-07-25	NA	2017-11-15	7	200000	AG	AG	TT	CT	CC	GT	CC	TT	AG	AA
117	JA36	Crossbreed	Judicial Authority Farm	2014-05-20	1160	1	NA	2017-07-25	NA	2017-12-20	7.5	200000	AG	AG	TT	CT	CC	GT	CC	TT	AG	AA
117	JA36	Crossbreed	Judicial Authority Farm	2014-05-20	1160	1	NA	2017-07-25	NA	2018-01-20	8	150000	AG	AG	TT	CT	CC	GT	CC	TT	AG	AA
117	JA36	Crossbreed	Judicial Authority Farm	2014-05-20	1160	1	NA	2017-07-25	NA	2018-02-24	7	100000	AG	AG	TT	CT	CC	GT	CC	TT	AG	AA
117	JA36	Crossbreed	Judicial Authority Farm	2014-05-20	1160	1	NA	2017-07-25	NA	2018-03-30	5	150000	AG	AG	TT	CT	CC	GT	CC	TT	AG	AA
117	JA36	Crossbreed	Judicial Authority Farm	2014-05-20	1160	1	NA	2017-07-25	NA	2018-05-01	4	150000	AG	AG	TT	CT	CC	GT	CC	TT	AG	AA
118	JA37	Crossbreed	Judicial Authority Farm	2013-12-31	1131	1	NA	2017-01-19	NA	2017-11-15	7	125000	GG	AA	TT	CT	CC	GT	CC	CT	AA	AA
119	JA38	Crossbreed	Judicial Authority Farm	2013-01-31	1185	2	310	2017-11-05	3050	2017-11-15	9	305000	AG	AA	CT	CT	CT	GT	CC	CC	AA	AG
119	JA38	Crossbreed	Judicial Authority Farm	2013-01-31	1185	2	310	2017-11-05	3050	2017-12-20	10	300000	AG	AA	CT	CT	CT	GT	CC	CC	AA	AG
119	JA38	Crossbreed	Judicial Authority Farm	2013-01-31	1185	2	310	2017-11-05	3050	2018-01-20	11	100000	AG	AA	CT	CT	CT	GT	CC	CC	AA	AG
119	JA38	Crossbreed	Judicial Authority Farm	2013-01-31	1185	2	310	2017-11-05	3050	2018-02-24	10	100000	AG	AA	CT	CT	CT	GT	CC	CC	AA	AG
119	JA38	Crossbreed	Judicial Authority Farm	2013-01-31	1185	2	310	2017-11-05	3050	2018-03-30	8	110000	AG	AA	CT	CT	CT	GT	CC	CC	AA	AG
119	JA38	Crossbreed	Judicial Authority Farm	2013-01-31	1185	2	310	2017-11-05	3050	2018-05-01	7	115000	AG	AA	CT	CT	CT	GT	CC	CC	AA	AG
120	JA39	Crossbreed	Judicial Authority Farm	2014-12-19	975	1	NA	2017-08-24	NA	2017-11-15	6	250000	GG	AA	TT	CT	CC	GG	CC	CC	AA	AA
120	JA39	Crossbreed	Judicial Authority Farm	2014-12-19	975	1	NA	2017-08-24	NA	2017-12-20	8	250000	GG	AA	TT	CT	CC	GG	CC	CC	AA	AA
120	JA39	Crossbreed	Judicial Authority Farm	2014-12-19	975	1	NA	2017-08-24	NA	2018-01-20	7	250000	GG	AA	TT	CT	CC	GG	CC	CC	AA	AA
120	JA39	Crossbreed	Judicial Authority Farm	2014-12-19	975	1	NA	2017-08-24	NA	2018-02-24	6.5	100000	GG	AA	TT	CT	CC	GG	CC	CC	AA	AA
120	JA39	Crossbreed	Judicial Authority Farm	2014-12-19	975	1	NA	2017-08-24	NA	2018-03-30	6	150000	GG	AA	TT	CT	CC	GG	CC	CC	AA	AA
120	JA39	Crossbreed	Judicial Authority Farm	2014-12-19	975	1	NA	2017-08-24	NA	2018-05-01	5	100000	GG	AA	TT	CT	CC	GG	CC	CC	AA	AA
121	JA40	Crossbreed	Judicial Authority Farm	2012-12-16	780	3	322	2017-09-17	2254	2017-11-15	7	320000	AA	AG	TT	CT	CT	GT	CC	TT	AA	AG
121	JA40	Crossbreed	Judicial Authority Farm	2012-12-16	780	3	322	2017-09-17	2254	2017-12-20	7.5	345000	AA	AG	TT	CT	CT	GT	CC	TT	AA	AG
121	JA40	Crossbreed	Judicial Authority Farm	2012-12-16	780	3	322	2017-09-17	2254	2018-01-20	8	350000	AA	AG	TT	CT	CT	GT	CC	TT	AA	AG
121	JA40	Crossbreed	Judicial Authority Farm	2012-12-16	780	3	322	2017-09-17	2254	2018-02-24	6.5	360000	AA	AG	TT	CT	CT	GT	CC	TT	AA	AG
121	JA40	Crossbreed	Judicial Authority Farm	2012-12-16	780	3	322	2017-09-17	2254	2018-03-30	6	355000	AA	AG	TT	CT	CT	GT	CC	TT	AA	AG
121	JA40	Crossbreed	Judicial Authority Farm	2012-12-16	780	3	322	2017-09-17	2254	2018-05-01	5	350000	AA	AG	TT	CT	CT	GT	CC	TT	AA	AG
122	K1	Crossbreed	Kuku	2012-01-01	1080	3	310	2017-10-19	2750	2017-12-12	7.5	825000	GG	AA	CT	CT	CT	GG	CC	CC	AA	AA
122	K1	Crossbreed	Kuku	2012-01-01	1080	3	310	2017-10-19	2750	2018-01-15	10	800000	GG	AA	CT	CT	CT	GG	CC	CC	AA	AA
122	K1	Crossbreed	Kuku	2012-01-01	1080	3	310	2017-10-19	2750	2018-02-20	9.5	700000	GG	AA	CT	CT	CT	GG	CC	CC	AA	AA
122	K1	Crossbreed	Kuku	2012-01-01	1080	3	310	2017-10-19	2750	2018-03-27	8.5	650000	GG	AA	CT	CT	CT	GG	CC	CC	AA	AA
123	K2	Crossbreed	Kuku	2011-04-15	1224	4	305	2017-10-20	2783	2017-12-12	10.5	550000	GG	AA	TT	TT	CC	GT	CC	CT	AA	AA
123	K2	Crossbreed	Kuku	2011-04-15	1224	4	305	2017-10-20	2783	2018-01-15	9.5	500000	GG	AA	TT	TT	CC	GT	CC	CT	AA	AA
123	K2	Crossbreed	Kuku	2011-04-15	1224	4	305	2017-10-20	2783	2018-02-20	8.5	100000	GG	AA	TT	TT	CC	GT	CC	CT	AA	AA
123	K2	Crossbreed	Kuku	2011-04-15	1224	4	305	2017-10-20	2783	2018-03-27	8	125000	GG	AA	TT	TT	CC	GT	CC	CT	AA	AA
124	K3	Crossbreed	Kuku	2013-02-21	880	2	312	2017-11-15	2847	2017-12-12	8	45000	GG	AA	TT	CT	CC	TT	CC	CC	AG	AA
124	K3	Crossbreed	Kuku	2013-02-21	880	2	312	2017-11-15	2847	2018-01-15	11.5	25000	GG	AA	TT	CT	CC	TT	CC	CC	AG	AA
124	K3	Crossbreed	Kuku	2013-02-21	880	2	312	2017-11-15	2847	2018-02-20	9	750000	GG	AA	TT	CT	CC	TT	CC	CC	AG	AA
124	K3	Crossbreed	Kuku	2013-02-21	880	2	312	2017-11-15	2847	2018-03-27	8	750000	GG	AA	TT	CT	CC	TT	CC	CC	AG	AA
125	K4	Crossbreed	Kuku	2012-01-13	1105	3	309	2017-11-15	3332.5	2017-12-12	11.5	500000	AA	AG	TT	CT	CT	GT	CC	TT	AA	AG
125	K4	Crossbreed	Kuku	2012-01-13	1105	3	309	2017-11-15	3332.5	2018-01-15	13.5	100000	AA	AG	TT	CT	CT	GT	CC	TT	AA	AG
125	K4	Crossbreed	Kuku	2012-01-13	1105	3	309	2017-11-15	3332.5	2018-02-20	10	500000	AA	AG	TT	CT	CT	GT	CC	TT	AA	AG
125	K4	Crossbreed	Kuku	2012-01-13	1105	3	309	2017-11-15	3332.5	2018-03-27	8	100000	AA	AG	TT	CT	CT	GT	CC	TT	AA	AG
126	K5	Crossbreed	Kuku	2011-10-20	950	3	307	2017-04-07	1842	2017-09-14	4	210000	AG	AA	TT	CT	CC	GG	CC	CC	AA	AA
126	K5	Crossbreed	Kuku	2011-10-20	950	3	307	2017-04-07	1842	2017-10-14	3	130000	AG	AA	TT	CT	CC	GG	CC	CC	AA	AA
126	K5	Crossbreed	Kuku	2011-10-20	950	3	307	2017-04-07	1842	2017-11-14	1.5	135000	AG	AA	TT	CT	CC	GG	CC	CC	AA	AA
127	K6	Crossbreed	Kuku	2011-12-31	1030	4	310	2017-09-28	3250	2017-10-14	11.5	130000	AG	AA	TT	CC	CC	GG	CC	CC	AA	AA
127	K6	Crossbreed	Kuku	2011-12-31	1030	4	310	2017-09-28	3250	2017-11-14	10.5	750000	AG	AA	TT	CC	CC	GG	CC	CC	AA	AA
127	K6	Crossbreed	Kuku	2011-12-31	1030	4	310	2017-09-28	3250	2017-12-12	11.5	400000	AG	AA	TT	CC	CC	GG	CC	CC	AA	AA
127	K6	Crossbreed	Kuku	2011-12-31	1030	4	310	2017-09-28	3250	2018-01-15	12.5	150000	AG	AA	TT	CC	CC	GG	CC	CC	AA	AA
127	K6	Crossbreed	Kuku	2011-12-31	1030	4	310	2017-09-28	3250	2018-02-20	10	250000	AG	AA	TT	CC	CC	GG	CC	CC	AA	AA
127	K6	Crossbreed	Kuku	2011-12-31	1030	4	310	2017-09-28	3250	2018-03-27	7	400000	AG	AA	TT	CC	CC	GG	CC	CC	AA	AA
128	K7	Crossbreed	Kuku	2013-07-13	970	2	318	2017-10-12	2233	2017-11-14	7	600000	AG	AG	TT	TT	CC	TT	CC	CC	AG	AG
128	K7	Crossbreed	Kuku	2013-07-13	970	2	318	2017-10-12	2233	2017-12-12	8	500000	AG	AG	TT	TT	CC	TT	CC	CC	AG	AG
128	K7	Crossbreed	Kuku	2013-07-13	970	2	318	2017-10-12	2233	2018-01-15	6.5	500000	AG	AG	TT	TT	CC	TT	CC	CC	AG	AG
128	K7	Crossbreed	Kuku	2013-07-13	970	2	318	2017-10-12	2233	2018-02-20	6.5	750000	AG	AG	TT	TT	CC	TT	CC	CC	AG	AG
128	K7	Crossbreed	Kuku	2013-07-13	970	2	318	2017-10-12	2233	2018-03-27	3	550000	AG	AG	TT	TT	CC	TT	CC	CC	AG	AG
129	K8	Crossbreed	Kuku	2011-11-11	1188	3	325	2017-01-28	1950	2017-09-14	7	1500000	GG	AA	TT	CT	CT	GT	CC	CC	AA	AA
129	K8	Crossbreed	Kuku	2011-11-11	1188	3	325	2017-01-28	1950	2017-10-14	4	5400000	GG	AA	TT	CT	CT	GT	CC	CC	AA	AA
129	K8	Crossbreed	Kuku	2011-11-11	1188	3	325	2017-01-28	1950	2017-11-14	4	5000000	GG	AA	TT	CT	CT	GT	CC	CC	AA	AA
130	K9	Crossbreed	Kuku	2011-05-12	900	3	305	2017-07-01	1830	2017-09-14	6	160000	GG	AG	CT	CT	CC	GT	CC	TT	AA	AA
130	K9	Crossbreed	Kuku	2011-05-12	900	3	305	2017-07-01	1830	2017-10-14	5	245000	GG	AG	CT	CT	CC	GT	CC	TT	AA	AA
130	K9	Crossbreed	Kuku	2011-05-12	900	3	305	2017-07-01	1830	2017-12-12	5.5	225000	GG	AG	CT	CT	CC	GT	CC	TT	AA	AA
130	K9	Crossbreed	Kuku	2011-05-12	900	3	305	2017-07-01	1830	2018-01-15	7	150000	GG	AG	CT	CT	CC	GT	CC	TT	AA	AA
130	K9	Crossbreed	Kuku	2011-05-12	900	3	305	2017-07-01	1830	2018-02-20	6.5	160000	GG	AG	CT	CT	CC	GT	CC	TT	AA	AA
130	K9	Crossbreed	Kuku	2011-05-12	900	3	305	2017-07-01	1830	2018-03-26	6	160000	GG	AG	CT	CT	CC	GT	CC	TT	AA	AA
131	K10	Crossbreed	Kuku	2011-02-21	1200	3	312	2017-07-07	1565	2017-09-14	4.5	400000	AA	AA	TT	TT	CT	GT	CC	CT	AA	AA
131	K10	Crossbreed	Kuku	2011-02-21	1200	3	312	2017-07-07	1565	2017-10-14	7.5	900000	AA	AA	TT	TT	CT	GT	CC	CT	AA	AA
131	K10	Crossbreed	Kuku	2011-02-21	1200	3	312	2017-07-07	1565	2017-11-14	5.5	300000	AA	AA	TT	TT	CT	GT	CC	CT	AA	AA
131	K10	Crossbreed	Kuku	2011-02-21	1200	3	312	2017-07-07	1565	2017-12-12	4	1500000	AA	AA	TT	TT	CT	GT	CC	CT	AA	AA
131	K10	Crossbreed	Kuku	2011-02-21	1200	3	312	2017-07-07	1565	2018-01-15	3.5	500000	AA	AA	TT	TT	CT	GT	CC	CT	AA	AA
131	K10	Crossbreed	Kuku	2011-02-21	1200	3	312	2017-07-07	1565	2018-02-20	2	500000	AA	AA	TT	TT	CT	GT	CC	CT	AA	AA
132	K11	Crossbreed	Kuku	2011-03-14	1105	3	307	2017-02-13	3118	2017-09-14	11.5	500000	GG	AA	TT	TT	TT	TT	CT	TT	GG	GG
132	K11	Crossbreed	Kuku	2011-03-14	1105	3	307	2017-02-13	3118	2017-10-14	10.5	145000	GG	AA	TT	TT	TT	TT	CT	TT	GG	GG
132	K11	Crossbreed	Kuku	2011-03-14	1105	3	307	2017-02-13	3118	2017-11-14	11	210000	GG	AA	TT	TT	TT	TT	CT	TT	GG	GG
132	K11	Crossbreed	Kuku	2011-03-14	1105	3	307	2017-02-13	3118	2017-12-12	7.5	150000	GG	AA	TT	TT	TT	TT	CT	TT	GG	GG
132	K11	Crossbreed	Kuku	2011-03-14	1105	3	307	2017-02-13	3118	2018-01-15	12	50000	GG	AA	TT	TT	TT	TT	CT	TT	GG	GG
132	K11	Crossbreed	Kuku	2011-03-14	1105	3	307	2017-02-13	3118	2018-02-20	10.5	60000	GG	AA	TT	TT	TT	TT	CT	TT	GG	GG
132	K11	Crossbreed	Kuku	2011-03-14	1105	3	307	2017-02-13	3118	2018-03-26	8	50000	GG	AA	TT	TT	TT	TT	CT	TT	GG	GG
133	K12	Crossbreed	Kuku	2011-04-19	1080	3	310	2017-03-29	1750	2017-09-14	2.5	1500000	GG	AA	TT	CT	CC	GT	CC	CT	AA	AA
133	K12	Crossbreed	Kuku	2011-04-19	1080	3	310	2017-03-29	1750	2017-10-14	1.5	6500000	GG	AA	TT	CT	CC	GT	CC	CT	AA	AA
133	K12	Crossbreed	Kuku	2011-04-19	1080	3	310	2017-03-29	1750	2017-11-14	1.5	9000000	GG	AA	TT	CT	CC	GT	CC	CT	AA	AA
134	K13	Crossbreed	Kuku	2009-11-12	1080	4	319	2017-06-10	1610	2017-09-14	6	145000	AA	AA	CT	CT	CT	TT	CT	CC	AG	AA
134	K13	Crossbreed	Kuku	2009-11-12	1112	4	319	2017-06-10	1610	2017-10-14	6	110000	AA	AA	CT	CT	CT	TT	CT	CC	AG	AA
134	K13	Crossbreed	Kuku	2009-11-12	1112	4	319	2017-06-10	1610	2017-11-14	4.5	105000	AA	AA	CT	CT	CT	TT	CT	CC	AG	AA
134	K13	Crossbreed	Kuku	2009-11-12	1112	4	319	2017-06-10	1610	2017-12-12	4	110000	AA	AA	CT	CT	CT	TT	CT	CC	AG	AA
134	K13	Crossbreed	Kuku	2009-11-12	1112	4	319	2017-06-10	1610	2018-01-15	3	100000	AA	AA	CT	CT	CT	TT	CT	CC	AG	AA
134	K13	Crossbreed	Kuku	2009-11-12	1112	4	319	2017-06-10	1610	2018-02-20	2.5	900000	AA	AA	CT	CT	CT	TT	CT	CC	AG	AA
134	K13	Crossbreed	Kuku	2009-11-12	1112	4	319	2017-06-10	1610	2018-03-27	2.5	850000	AA	AA	CT	CT	CT	TT	CT	CC	AG	AA
135	K14	Crossbreed	Kuku	2010-01-01	1108	4	305	2017-04-07	2288	2017-09-14	7	750000	AG	AG	TT	CC	CC	TT	CT	CC	AA	AA
135	K14	Crossbreed	Kuku	2010-01-01	1108	4	305	2017-04-07	2288	2017-10-14	8	500000	AG	AG	TT	CC	CC	TT	CT	CC	AA	AA
135	K14	Crossbreed	Kuku	2010-01-01	1108	4	305	2017-04-07	2288	2017-11-14	7.5	750000	AG	AG	TT	CC	CC	TT	CT	CC	AA	AA
136	K15	Crossbreed	Kuku	2011-10-10	1095	3	305	2017-06-13	1677	2017-09-14	6	500000	AG	AG	TT	CC	CC	GT	CC	CT	AA	AA
136	K15	Crossbreed	Kuku	2011-10-10	1095	3	305	2017-06-13	1677	2017-10-14	6	900000	AG	AG	TT	CC	CC	GT	CC	CT	AA	AA
136	K15	Crossbreed	Kuku	2011-10-10	1095	3	305	2017-06-13	1677	2017-11-15	4.5	155000	AG	AG	TT	CC	CC	GT	CC	CT	AA	AA
136	K15	Crossbreed	Kuku	2011-10-10	1095	3	305	2017-06-13	1677	2017-12-12	4.5	100000	AG	AG	TT	CC	CC	GT	CC	CT	AA	AA
136	K15	Crossbreed	Kuku	2011-10-10	1095	3	305	2017-06-13	1677	2018-01-15	4.5	250000	AG	AG	TT	CC	CC	GT	CC	CT	AA	AA
136	K15	Crossbreed	Kuku	2011-10-10	1095	3	305	2017-06-13	1677	2018-02-20	3.5	250000	AG	AG	TT	CC	CC	GT	CC	CT	AA	AA
137	K16	Crossbreed	Kuku	2011-09-20	1108	3	315	2017-06-13	2205	2017-09-14	7	175000	AG	AG	CT	CT	CC	GT	CT	CC	AG	AA
138	K17	Crossbreed	Kuku	2009-12-10	1080	4	305	2017-01-22	1525	2017-09-14	4	950000	GG	AG	TT	CC	CT	GT	CC	CT	AG	AA
139	K18	Crossbreed	Kuku	2010-04-04	1115	3	320	2017-04-03	2250	2017-09-14	6	650000	GG	AA	TT	CC	CC	GT	CC	CC	AG	AG
139	K18	Crossbreed	Kuku	2010-04-04	1115	3	320	2017-04-03	2250	2017-10-14	9	500000	GG	AA	TT	CC	CC	GT	CC	CC	AG	AG
139	K18	Crossbreed	Kuku	2010-04-04	1115	3	320	2017-04-03	2250	2017-11-14	7.5	700000	GG	AA	TT	CC	CC	GT	CC	CC	AG	AG
139	K18	Crossbreed	Kuku	2010-04-04	1115	3	320	2017-04-03	2250	2017-12-12	7	900000	GG	AA	TT	CC	CC	GT	CC	CC	AG	AG
139	K18	Crossbreed	Kuku	2010-04-04	1115	3	320	2017-04-03	2250	2018-01-15	5	100000	GG	AA	TT	CC	CC	GT	CC	CC	AG	AG
140	K19	Crossbreed	Kuku	2010-12-31	990	5	305	2017-05-03	2440	2017-09-14	7	200000	GG	AA	CC	TT	CC	TT	CC	CT	AA	AG
140	K19	Crossbreed	Kuku	2010-12-31	990	5	305	2017-05-03	2440	2017-10-14	9.5	200000	GG	AA	CC	TT	CC	TT	CC	CT	AA	AG
140	K19	Crossbreed	Kuku	2010-12-31	990	5	305	2017-05-03	2440	2017-11-14	12	50000	GG	AA	CC	TT	CC	TT	CC	CT	AA	AG
140	K19	Crossbreed	Kuku	2010-12-31	990	5	305	2017-05-03	2440	2017-12-12	10	50000	GG	AA	CC	TT	CC	TT	CC	CT	AA	AG
140	K19	Crossbreed	Kuku	2010-12-31	990	5	305	2017-05-03	2440	2018-01-15	8	25000	GG	AA	CC	TT	CC	TT	CC	CT	AA	AG
141	SU1	Crossbreed	SudanUni	2011-11-30	1050	4	301	2017-06-22	2500	2017-09-12	5.5	650000	AG	GG	CC	TT	CT	GT	CC	CT	AA	AA
141	SU1	Crossbreed	SudanUni	2011-11-30	1050	4	301	2017-06-22	2500	2017-10-09	6	400000	AG	GG	CC	TT	CT	GT	CC	CT	AA	AA
141	SU1	Crossbreed	SudanUni	2011-11-30	1050	4	301	2017-06-22	2500	2017-11-19	8	50000	AG	GG	CC	TT	CT	GT	CC	CT	AA	AA
141	SU1	Crossbreed	SudanUni	2011-11-30	1050	4	301	2017-06-22	2500	2017-12-13	6.5	90000	AG	GG	CC	TT	CT	GT	CC	CT	AA	AA
141	SU1	Crossbreed	SudanUni	2011-11-30	1050	4	301	2017-06-22	2500	2018-01-29	6	100000	AG	GG	CC	TT	CT	GT	CC	CT	AA	AA
141	SU1	Crossbreed	SudanUni	2011-11-30	1050	4	301	2017-06-22	2500	2018-02-20	5	125000	AG	GG	CC	TT	CT	GT	CC	CT	AA	AA
142	SU2	Crossbreed	SudanUni	2008-08-01	1140	6	330	2017-09-01	3135	2017-09-12	7.5	800000	AG	AG	TT	CT	CC	GG	CC	CT	AA	AA
142	SU2	Crossbreed	SudanUni	2008-08-01	1140	6	330	2017-09-01	3135	2017-10-09	9	580000	AG	AG	TT	CT	CC	GG	CC	CT	AA	AA
142	SU2	Crossbreed	SudanUni	2008-08-01	1140	6	330	2017-09-01	3135	2017-11-19	10	550000	AG	AG	TT	CT	CC	GG	CC	CT	AA	AA
142	SU2	Crossbreed	SudanUni	2008-08-01	1140	6	330	2017-09-01	3135	2017-12-13	9.5	580000	AG	AG	TT	CT	CC	GG	CC	CT	AA	AA
142	SU2	Crossbreed	SudanUni	2008-08-01	1140	6	330	2017-09-01	3135	2018-01-29	9	590000	AG	AG	TT	CT	CC	GG	CC	CT	AA	AA
142	SU2	Crossbreed	SudanUni	2008-08-01	1140	6	330	2017-09-01	3135	2018-02-20	8.5	1400000	AG	AG	TT	CT	CC	GG	CC	CT	AA	AA
142	SU2	Crossbreed	SudanUni	2008-08-01	1140	6	330	2017-09-01	3135	2018-03-26	8	1500000	AG	AG	TT	CT	CC	GG	CC	CT	AA	AA
142	SU2	Crossbreed	SudanUni	2008-08-01	1140	6	330	2017-09-01	3135	2018-05-01	7	1800000	AG	AG	TT	CT	CC	GG	CC	CT	AA	AA
143	SU3	Crossbreed	SudanUni	2010-03-23	900	5	300	2017-09-04	1982	2017-09-12	4	500000	AA	AA	TT	CT	CC	GG	CC	CC	AA	AA
143	SU3	Crossbreed	SudanUni	2010-03-23	900	5	300	2017-09-04	1982	2017-10-09	4.5	550000	AA	AA	TT	CT	CC	GG	CC	CC	AA	AA
143	SU3	Crossbreed	SudanUni	2010-03-23	900	5	300	2017-09-04	1982	2017-11-19	5	250000	AA	AA	TT	CT	CC	GG	CC	CC	AA	AA
143	SU3	Crossbreed	SudanUni	2010-03-23	900	5	300	2017-09-04	1982	2017-12-13	4.5	200000	AA	AA	TT	CT	CC	GG	CC	CC	AA	AA
143	SU3	Crossbreed	SudanUni	2010-03-23	900	5	300	2017-09-04	1982	2018-01-29	4	250000	AA	AA	TT	CT	CC	GG	CC	CC	AA	AA
143	SU3	Crossbreed	SudanUni	2010-03-23	900	5	300	2017-09-04	1982	2018-02-20	3	500000	AA	AA	TT	CT	CC	GG	CC	CC	AA	AA
143	SU3	Crossbreed	SudanUni	2010-03-23	900	5	300	2017-09-04	1982	2018-03-26	2.5	750000	AA	AA	TT	CT	CC	GG	CC	CC	AA	AA
143	SU3	Crossbreed	SudanUni	2010-03-23	900	5	300	2017-09-04	1982	2018-05-01	2	790000	AA	AA	TT	CT	CC	GG	CC	CC	AA	AA
144	SU4	Crossbreed	SudanUni	2011-05-20	930	3	304	2017-08-31	1884.5	2017-09-12	5	350000	AG	AG	TT	CT	CC	GT	CC	CC	AG	AA
144	SU4	Crossbreed	SudanUni	2011-05-20	930	3	304	2017-08-31	1884.5	2017-10-09	6	330000	AG	AG	TT	CT	CC	GT	CC	CC	AG	AA
144	SU4	Crossbreed	SudanUni	2011-05-20	930	3	304	2017-08-31	1884.5	2017-11-19	6.5	300000	AG	AG	TT	CT	CC	GT	CC	CC	AG	AA
144	SU4	Crossbreed	SudanUni	2011-05-20	930	3	304	2017-08-31	1884.5	2017-12-13	7	450000	AG	AG	TT	CT	CC	GT	CC	CC	AG	AA
144	SU4	Crossbreed	SudanUni	2011-05-20	930	3	304	2017-08-31	1884.5	2018-01-29	6	450000	AG	AG	TT	CT	CC	GT	CC	CC	AG	AA
144	SU4	Crossbreed	SudanUni	2011-05-20	930	3	304	2017-08-31	1884.5	2018-02-20	5,5	1000000	AG	AG	TT	CT	CC	GT	CC	CC	AG	AA
144	SU4	Crossbreed	SudanUni	2011-05-20	930	3	304	2017-08-31	1884.5	2018-03-26	4	1200000	AG	AG	TT	CT	CC	GT	CC	CC	AG	AA
144	SU4	Crossbreed	SudanUni	2011-05-20	930	3	304	2017-08-31	1884.5	2018-05-01	3	1500000	AG	AG	TT	CT	CC	GT	CC	CC	AG	AA
145	SU5	Crossbreed	SudanUni	2013-07-24	840	2	303	2017-08-25	1666.5	2017-09-12	6	550000	AG	AA	CT	TT	CT	GT	CC	CT	AG	AA
145	SU5	Crossbreed	SudanUni	2013-07-24	840	2	303	2017-08-25	1666.5	2017-10-09	6.5	500000	AG	AA	CT	TT	CT	GT	CC	CT	AG	AA
145	SU5	Crossbreed	SudanUni	2013-07-24	840	2	303	2017-08-25	1666.5	2017-11-19	10	600000	AG	AA	CT	TT	CT	GT	CC	CT	AG	AA
145	SU5	Crossbreed	SudanUni	2013-07-24	840	2	303	2017-08-25	1666.5	2017-12-13	8	100000	AG	AA	CT	TT	CT	GT	CC	CT	AG	AA
145	SU5	Crossbreed	SudanUni	2013-07-24	840	2	303	2017-08-25	1666.5	2018-01-29	7	900000	AG	AA	CT	TT	CT	GT	CC	CT	AG	AA
145	SU5	Crossbreed	SudanUni	2013-07-24	840	2	303	2017-08-25	1666.5	2018-02-20	6	950000	AG	AA	CT	TT	CT	GT	CC	CT	AG	AA
146	SU6	Crossbreed	SudanUni	2010-01-09	900	5	301	2017-07-30	3552.5	2017-09-12	11	300000	GG	AA	TT	CT	CT	GG	CC	CC	AA	AA
146	SU6	Crossbreed	SudanUni	2010-01-09	900	5	301	2017-07-30	3552.5	2017-10-09	12	250000	GG	AA	TT	CT	CT	GG	CC	CC	AA	AA
146	SU6	Crossbreed	SudanUni	2010-01-09	900	5	301	2017-07-30	3552.5	2017-11-19	13	200000	GG	AA	TT	CT	CT	GG	CC	CC	AA	AA
146	SU6	Crossbreed	SudanUni	2010-01-09	900	5	301	2017-07-30	3552.5	2017-12-13	11	250000	GG	AA	TT	CT	CT	GG	CC	CC	AA	AA
147	SU7	Crossbreed	SudanUni	2009-12-29	990	6	310	2017-06-15	2292.5	2017-09-12	5.5	2000000	AG	AA	TT	TT	CC	GT	CC	CT	AA	AA
147	SU7	Crossbreed	SudanUni	2009-12-29	990	6	310	2017-06-15	2292.5	2017-10-09	6.5	1500000	AG	AA	TT	TT	CC	GT	CC	CT	AA	AA
147	SU7	Crossbreed	SudanUni	2009-12-29	990	6	310	2017-06-15	2292.5	2017-11-19	8.5	900000	AG	AA	TT	TT	CC	GT	CC	CT	AA	AA
147	SU7	Crossbreed	SudanUni	2009-12-29	990	6	310	2017-06-15	2292.5	2018-01-29	9	500000	AG	AA	TT	TT	CC	GT	CC	CT	AA	AA
147	SU7	Crossbreed	SudanUni	2009-12-29	990	6	310	2017-06-15	2292.5	2018-02-20	7.5	700000	AG	AA	TT	TT	CC	GT	CC	CT	AA	AA
147	SU7	Crossbreed	SudanUni	2009-12-29	990	6	310	2017-06-15	2292.5	2018-03-26	6.5	900000	AG	AA	TT	TT	CC	GT	CC	CT	AA	AA
147	SU7	Crossbreed	SudanUni	2009-12-29	990	6	310	2017-06-15	2292.5	2018-05-01	6	1500000	AG	AA	TT	TT	CC	GT	CC	CT	AA	AA
148	SU8	Crossbreed	SudanUni	2011-11-14	900	3	298	2017-03-13	2227.5	2017-09-12	5	340000	AA	GG	TT	CC	CT	GG	CC	CC	AG	AA
148	SU8	Crossbreed	SudanUni	2011-11-14	900	3	298	2017-03-13	2227.5	2017-10-09	6.5	315000	AA	GG	TT	CC	CT	GG	CC	CC	AG	AA
148	SU8	Crossbreed	SudanUni	2011-11-14	900	3	298	2017-03-13	2227.5	2017-11-19	7	172000	AA	GG	TT	CC	CT	GG	CC	CC	AG	AA
148	SU8	Crossbreed	SudanUni	2011-11-14	900	3	298	2017-03-13	2227.5	2017-12-13	5.5	400000	AA	GG	TT	CC	CT	GG	CC	CC	AG	AA
149	SU9	Crossbreed	SudanUni	2009-08-30	1050	5	310	2017-08-23	3080.5	2017-09-12	7.5	335000	AA	GG	CT	CT	CC	GT	CT	CT	AG	AA
149	SU9	Crossbreed	SudanUni	2009-08-30	1050	5	310	2017-08-23	3080.5	2017-10-09	9.5	400000	AA	GG	CT	CT	CC	GT	CT	CT	AG	AA
149	SU9	Crossbreed	SudanUni	2009-08-30	1050	5	310	2017-08-23	3080.5	2017-11-19	10.5	250000	AA	GG	CT	CT	CC	GT	CT	CT	AG	AA
149	SU9	Crossbreed	SudanUni	2009-08-30	1050	5	310	2017-08-23	3080.5	2017-12-13	12	150000	AA	GG	CT	CT	CC	GT	CT	CT	AG	AA
149	SU9	Crossbreed	SudanUni	2009-08-30	1050	5	310	2017-08-23	3080.5	2018-01-29	11	125000	AA	GG	CT	CT	CC	GT	CT	CT	AG	AA
149	SU9	Crossbreed	SudanUni	2009-08-30	1050	5	310	2017-08-23	3080.5	2018-02-20	9,5	250000	AA	GG	CT	CT	CC	GT	CT	CT	AG	AA
149	SU9	Crossbreed	SudanUni	2009-08-30	1050	5	310	2017-08-23	3080.5	2018-03-26	8.5	300000	AA	GG	CT	CT	CC	GT	CT	CT	AG	AA
149	SU9	Crossbreed	SudanUni	2009-08-30	1050	5	310	2017-08-23	3080.5	2018-05-01	7.5	300000	AA	GG	CT	CT	CC	GT	CT	CT	AG	AA
150	SU10	Crossbreed	SudanUni	2014-01-11	780	1	NA	2017-05-31	NA	2017-09-12	5.5	370000	AG	AA	TT	CT	CT	GT	CC	CT	AA	GG
150	SU10	Crossbreed	SudanUni	2014-01-11	780	1	NA	2017-05-31	NA	2017-10-09	6.5	615000	AG	AA	TT	CT	CT	GT	CC	CT	AA	GG
150	SU10	Crossbreed	SudanUni	2014-01-11	780	1	NA	2017-05-31	NA	2017-11-19	7.5	400000	AG	AA	TT	CT	CT	GT	CC	CT	AA	GG
150	SU10	Crossbreed	SudanUni	2014-01-11	780	1	NA	2017-05-31	NA	2017-12-13	8	360000	AG	AA	TT	CT	CT	GT	CC	CT	AA	GG
150	SU10	Crossbreed	SudanUni	2014-01-11	780	1	NA	2017-05-31	NA	2018-01-29	6	300000	AG	AA	TT	CT	CT	GT	CC	CT	AA	GG
150	SU10	Crossbreed	SudanUni	2014-01-11	780	1	NA	2017-05-31	NA	2018-02-20	5.5	200000	AG	AA	TT	CT	CT	GT	CC	CT	AA	GG
150	SU10	Crossbreed	SudanUni	2014-01-11	780	1	NA	2017-05-31	NA	2018-03-26	5	2250000	AG	AA	TT	CT	CT	GT	CC	CT	AA	GG
151	SU11	Crossbreed	SudanUni	2011-02-20	990	4	311	2017-06-30	2619.5	2017-09-12	8	1000000	AA	AG	TT	CT	CC	GT	CC	TT	AA	AA
151	SU11	Crossbreed	SudanUni	2011-02-20	990	4	311	2017-06-30	2619.5	2017-10-09	10	NA	AA	AG	TT	CT	CC	GT	CC	TT	AA	AA
151	SU11	Crossbreed	SudanUni	2011-02-20	990	4	311	2017-06-30	2619.5	2017-11-19	13,5	750000	AA	AG	TT	CT	CC	GT	CC	TT	AA	AA
151	SU11	Crossbreed	SudanUni	2011-02-20	990	4	311	2017-06-30	2619.5	2017-12-13	14	700000	AA	AG	TT	CT	CC	GT	CC	TT	AA	AA
151	SU11	Crossbreed	SudanUni	2011-02-20	990	4	311	2017-06-30	2619.5	2018-01-29	12	450000	AA	AG	TT	CT	CC	GT	CC	TT	AA	AA
151	SU11	Crossbreed	SudanUni	2011-02-20	990	4	311	2017-06-30	2619.5	2018-02-20	10	600000	AA	AG	TT	CT	CC	GT	CC	TT	AA	AA
151	SU11	Crossbreed	SudanUni	2011-02-20	990	4	311	2017-06-30	2619.5	2018-03-26	9	1000000	AA	AG	TT	CT	CC	GT	CC	TT	AA	AA
151	SU11	Crossbreed	SudanUni	2011-02-20	990	4	311	2017-06-30	2619.5	2018-05-01	8	1050000	AA	AG	TT	CT	CC	GT	CC	TT	AA	AA
152	SU12	Crossbreed	SudanUni	2011-01-06	900	5	311	2017-06-15	2946.5	2017-09-12	7	600000	AA	AA	TT	CC	CT	GT	CC	CC	AA	AA
152	SU12	Crossbreed	SudanUni	2011-01-06	900	5	311	2017-06-15	2946.5	2017-10-09	8.5	500000	AA	AA	TT	CC	CT	GT	CC	CC	AA	AA
152	SU12	Crossbreed	SudanUni	2011-01-06	900	5	311	2017-06-15	2946.5	2017-11-19	10	450000	AA	AA	TT	CC	CT	GT	CC	CC	AA	AA
152	SU12	Crossbreed	SudanUni	2011-01-06	900	5	311	2017-06-15	2946.5	2017-12-13	11	400000	AA	AA	TT	CC	CT	GT	CC	CC	AA	AA
152	SU12	Crossbreed	SudanUni	2011-01-06	900	5	311	2017-06-15	2946.5	2018-01-29	9.5	900000	AA	AA	TT	CC	CT	GT	CC	CC	AA	AA
152	SU12	Crossbreed	SudanUni	2011-01-06	900	5	311	2017-06-15	2946.5	2018-02-20	7.5	1100000	AA	AA	TT	CC	CT	GT	CC	CC	AA	AA
152	SU12	Crossbreed	SudanUni	2011-01-06	900	5	311	2017-06-15	2946.5	2018-03-26	7	1250000	AA	AA	TT	CC	CT	GT	CC	CC	AA	AA
152	SU12	Crossbreed	SudanUni	2011-01-06	900	5	311	2017-06-15	2946.5	2018-05-01	8	900000	AA	AA	TT	CC	CT	GT	CC	CC	AA	AA
153	SU13	Crossbreed	SudanUni	2009-11-22	960	4	308	2017-04-30	2978.5	2017-09-12	9	800000	AG	AA	TT	CT	TT	GT	CC	CC	AA	AA
153	SU13	Crossbreed	SudanUni	2009-11-22	960	4	308	2017-04-30	2978.5	2017-10-09	12	650000	AG	AA	TT	CT	TT	GT	CC	CC	AA	AA
153	SU13	Crossbreed	SudanUni	2009-11-22	960	4	308	2017-04-30	2978.5	2017-11-19	13	200000	AG	AA	TT	CT	TT	GT	CC	CC	AA	AA
153	SU13	Crossbreed	SudanUni	2009-11-22	960	4	308	2017-04-30	2978.5	2017-12-13	10	275000	AG	AA	TT	CT	TT	GT	CC	CC	AA	AA
153	SU13	Crossbreed	SudanUni	2009-11-22	960	4	308	2017-04-30	2978.5	2018-01-29	8	950000	AG	AA	TT	CT	TT	GT	CC	CC	AA	AA
154	SU14	Crossbreed	SudanUni	2014-02-02	840	1	NA	2017-08-01	NA	2017-09-12	5	900000	AG	AA	TT	CT	CT	GG	CC	TT	AG	AG
154	SU14	Crossbreed	SudanUni	2014-02-02	840	1	NA	2017-08-01	NA	2017-10-09	7	105000	AG	AA	TT	CT	CT	GG	CC	TT	AG	AG
154	SU14	Crossbreed	SudanUni	2014-02-02	840	1	NA	2017-08-01	NA	2017-11-19	9	270000	AG	AA	TT	CT	CT	GG	CC	TT	AG	AG
154	SU14	Crossbreed	SudanUni	2014-02-02	840	1	NA	2017-08-01	NA	2017-12-13	10	200000	AG	AA	TT	CT	CT	GG	CC	TT	AG	AG
154	SU14	Crossbreed	SudanUni	2014-02-02	840	1	NA	2017-08-01	NA	2018-01-29	9	150000	AG	AA	TT	CT	CT	GG	CC	TT	AG	AG
154	SU14	Crossbreed	SudanUni	2014-02-02	840	1	NA	2017-08-01	NA	2018-02-20	8	200000	AG	AA	TT	CT	CT	GG	CC	TT	AG	AG
154	SU14	Crossbreed	SudanUni	2014-02-02	840	1	NA	2017-08-01	NA	2018-03-26	7.5	225000	AG	AA	TT	CT	CT	GG	CC	TT	AG	AG
154	SU14	Crossbreed	SudanUni	2014-02-02	840	1	NA	2017-08-01	NA	2018-05-01	7	200000	AG	AA	TT	CT	CT	GG	CC	TT	AG	AG
155	SU15	Crossbreed	SudanUni	2013-05-30	870	2	288	2017-09-01	1291.5	2017-09-12	3	2550000	AG	AG	CT	CT	CT	GG	CC	CC	AG	AA
155	SU15	Crossbreed	SudanUni	2013-05-30	870	2	288	2017-09-01	1291.5	2017-10-09	4	3550000	AG	AG	CT	CT	CT	GG	CC	CC	AG	AA
155	SU15	Crossbreed	SudanUni	2013-05-30	870	2	288	2017-09-01	1291.5	2017-11-19	5	3500000	AG	AG	CT	CT	CT	GG	CC	CC	AG	AA
155	SU15	Crossbreed	SudanUni	2013-05-30	870	2	288	2017-09-01	1291.5	2017-12-13	6	5500000	AG	AG	CT	CT	CT	GG	CC	CC	AG	AA
155	SU15	Crossbreed	SudanUni	2013-05-30	870	2	288	2017-09-01	1291.5	2018-01-29	5.5	5000000	AG	AG	CT	CT	CT	GG	CC	CC	AG	AA
155	SU15	Crossbreed	SudanUni	2013-05-30	870	2	288	2017-09-01	1291.5	2018-02-20	4	6000000	AG	AG	CT	CT	CT	GG	CC	CC	AG	AA
155	SU15	Crossbreed	SudanUni	2013-05-30	870	2	288	2017-09-01	1291.5	2018-03-26	3.5	8000000	AG	AG	CT	CT	CT	GG	CC	CC	AG	AA
155	SU15	Crossbreed	SudanUni	2013-05-30	870	2	288	2017-09-01	1291.5	2018-05-01	3	8500000	AG	AG	CT	CT	CT	GG	CC	CC	AG	AA
156	SU16	Crossbreed	SudanUni	2011-08-01	810	3	300	2017-07-30	1650	2017-09-12	4	4500000	GG	AA	TT	TT	CC	GG	CT	TT	AA	AG
156	SU16	Crossbreed	SudanUni	2011-08-01	810	3	300	2017-07-30	1650	2017-10-09	5.5	105000	GG	AA	TT	TT	CC	GG	CT	TT	AA	AG
156	SU16	Crossbreed	SudanUni	2011-08-01	810	3	300	2017-07-30	1650	2017-11-19	6,5	100000	GG	AA	TT	TT	CC	GG	CT	TT	AA	AG
156	SU16	Crossbreed	SudanUni	2011-08-01	810	3	300	2017-07-30	1650	2017-12-13	5	105000	GG	AA	TT	TT	CC	GG	CT	TT	AA	AG
156	SU16	Crossbreed	SudanUni	2011-08-01	810	3	300	2017-07-30	1650	2018-01-29	4	1000000	GG	AA	TT	TT	CC	GG	CT	TT	AA	AG
157	SU17	Crossbreed	SudanUni	2009-01-24	1080	6	302	2017-09-01	2082.5	2017-09-12	5.5	1750000	GG	AG	TT	CC	TT	GG	CC	CT	AA	AA
157	SU17	Crossbreed	SudanUni	2009-01-24	1080	6	302	2017-09-01	2082.5	2017-10-09	7	900000	GG	AG	TT	CC	TT	GG	CC	CT	AA	AA
157	SU17	Crossbreed	SudanUni	2009-01-24	1080	6	302	2017-09-01	2082.5	2017-11-19	7.5	600000	GG	AG	TT	CC	TT	GG	CC	CT	AA	AA
157	SU17	Crossbreed	SudanUni	2009-01-24	1080	6	302	2017-09-01	2082.5	2017-12-13	7	100000	GG	AG	TT	CC	TT	GG	CC	CT	AA	AA
157	SU17	Crossbreed	SudanUni	2009-01-24	1080	6	302	2017-09-01	2082.5	2018-01-29	6	150000	GG	AG	TT	CC	TT	GG	CC	CT	AA	AA
157	SU17	Crossbreed	SudanUni	2009-01-24	1080	6	302	2017-09-01	2082.5	2018-02-20	4.5	125000	GG	AG	TT	CC	TT	GG	CC	CT	AA	AA
157	SU17	Crossbreed	SudanUni	2009-01-24	1080	6	302	2017-09-01	2082.5	2018-03-26	3.5	210000	GG	AG	TT	CC	TT	GG	CC	CT	AA	AA
157	SU17	Crossbreed	SudanUni	2009-01-24	1080	6	302	2017-09-01	2082.5	2018-05-01	3	300000	GG	AG	TT	CC	TT	GG	CC	CT	AA	AA
158	SU18	Crossbreed	SudanUni	2012-12-27	900	2	299	2017-09-02	2154	2017-09-12	3	600000	AG	AA	TT	CT	CT	GG	CC	CT	AA	AA
158	SU18	Crossbreed	SudanUni	2012-12-27	900	2	299	2017-09-02	2154	2017-10-09	4	175000	AG	AA	TT	CT	CT	GG	CC	CT	AA	AA
158	SU18	Crossbreed	SudanUni	2012-12-27	900	2	299	2017-09-02	2154	2017-11-19	6	150000	AG	AA	TT	CT	CT	GG	CC	CT	AA	AA
158	SU18	Crossbreed	SudanUni	2012-12-27	900	2	299	2017-09-02	2154	2017-12-13	7.5	100000	AG	AA	TT	CT	CT	GG	CC	CT	AA	AA
158	SU18	Crossbreed	SudanUni	2012-12-27	900	2	299	2017-09-02	2154	2018-01-29	6	150000	AG	AA	TT	CT	CT	GG	CC	CT	AA	AA
158	SU18	Crossbreed	SudanUni	2012-12-27	900	2	299	2017-09-02	2154	2018-02-20	5	200000	AG	AA	TT	CT	CT	GG	CC	CT	AA	AA
158	SU18	Crossbreed	SudanUni	2012-12-27	900	2	299	2017-09-02	2154	2018-03-26	4	225000	AG	AA	TT	CT	CT	GG	CC	CT	AA	AA
158	SU18	Crossbreed	SudanUni	2012-12-27	900	2	299	2017-09-02	2154	2018-05-01	3	225000	AG	AA	TT	CT	CT	GG	CC	CT	AA	AA
159	SU19	Crossbreed	SudanUni	2009-11-30	960	4	303	2017-11-13	2420	2017-12-13	6	1500000	GG	AA	TT	TT	CC	GT	CC	CC	AA	AA
159	SU19	Crossbreed	SudanUni	2009-11-30	960	4	303	2017-11-13	2420	2018-01-29	7	1500000	GG	AA	TT	TT	CC	GT	CC	CC	AA	AA
159	SU19	Crossbreed	SudanUni	2009-11-30	960	4	303	2017-11-13	2420	2018-02-20	9	1750000	GG	AA	TT	TT	CC	GT	CC	CC	AA	AA
159	SU19	Crossbreed	SudanUni	2009-11-30	960	4	303	2017-11-13	2420	2018-03-26	6	1900000	GG	AA	TT	TT	CC	GT	CC	CC	AA	AA
160	SU20	Crossbreed	SudanUni	2010-01-15	1140	5	310	2017-11-15	2467.5	2017-12-13	8	1500000	AG	GG	CT	CC	CT	GG	CT	CT	AA	AA
160	SU20	Crossbreed	SudanUni	2010-01-15	1140	5	310	2017-11-15	2467.5	2018-01-29	9	1250000	AG	GG	CT	CC	CT	GG	CT	CT	AA	AA
160	SU20	Crossbreed	SudanUni	2010-01-15	1140	5	310	2017-11-15	2467.5	2018-02-20	10	500000	AG	GG	CT	CC	CT	GG	CT	CT	AA	AA
160	SU20	Crossbreed	SudanUni	2010-01-15	1140	5	310	2017-11-15	2467.5	2018-03-26	8	500000	AG	GG	CT	CC	CT	GG	CT	CT	AA	AA
161	KHU1	Crossbreed	Khartoum University	2003-05-28	1129	8	300	2017-05-19	3900	2017-08-15	8	550000	AG	AA	TT	CC	CC	GT	CC	CT	AG	AA
161	KHU1	Crossbreed	Khartoum University	2003-05-28	1129	8	300	2017-05-19	3900	2017-09-23	11	350000	AG	AA	TT	CC	CC	GT	CC	CT	AG	AA
161	KHU1	Crossbreed	Khartoum University	2003-05-28	1129	8	300	2017-05-19	3900	2017-10-23	13	200000	AG	AA	TT	CC	CC	GT	CC	CT	AG	AA
161	KHU1	Crossbreed	Khartoum University	2003-05-28	1129	8	300	2017-05-19	3900	2017-11-26	10.5	200000	AG	AA	TT	CC	CC	GT	CC	CT	AG	AA
161	KHU1	Crossbreed	Khartoum University	2003-05-28	1129	8	300	2017-05-19	3900	2017-12-26	10	250000	AG	AA	TT	CC	CC	GT	CC	CT	AG	AA
161	KHU1	Crossbreed	Khartoum University	2003-05-28	1129	8	300	2017-05-19	3900	2018-01-25	9	300000	AG	AA	TT	CC	CC	GT	CC	CT	AG	AA
161	KHU1	Crossbreed	Khartoum University	2003-05-28	1129	8	300	2017-05-19	3900	2018-02-26	8	175000	AG	AA	TT	CC	CC	GT	CC	CT	AG	AA
161	KHU1	Crossbreed	Khartoum University	2003-05-28	1129	8	300	2017-05-19	3900	2018-03-26	8	150000	AG	AA	TT	CC	CC	GT	CC	CT	AG	AA
162	KHU2	Crossbreed	Khartoum University	2008-07-30	1080	5	310	2017-07-20	4320	2017-08-15	14	390000	AG	AA	TT	TT	CC	GG	CC	CC	AA	AA
162	KHU2	Crossbreed	Khartoum University	2008-07-30	1080	5	310	2017-07-20	4320	2017-09-23	16	500000	AG	AA	TT	TT	CC	GG	CC	CC	AA	AA
162	KHU2	Crossbreed	Khartoum University	2008-07-30	1080	5	310	2017-07-20	4320	2017-10-23	13	110000	AG	AA	TT	TT	CC	GG	CC	CC	AA	AA
162	KHU2	Crossbreed	Khartoum University	2008-07-30	1080	5	310	2017-07-20	4320	2017-11-26	11	300000	AG	AA	TT	TT	CC	GG	CC	CC	AA	AA
162	KHU2	Crossbreed	Khartoum University	2008-07-30	1080	5	310	2017-07-20	4320	2017-12-26	10	350000	AG	AA	TT	TT	CC	GG	CC	CC	AA	AA
162	KHU2	Crossbreed	Khartoum University	2008-07-30	1080	5	310	2017-07-20	4320	2018-01-25	9	500000	AG	AA	TT	TT	CC	GG	CC	CC	AA	AA
162	KHU2	Crossbreed	Khartoum University	2008-07-30	1080	5	310	2017-07-20	4320	2018-02-26	8	400000	AG	AA	TT	TT	CC	GG	CC	CC	AA	AA
162	KHU2	Crossbreed	Khartoum University	2008-07-30	1080	5	310	2017-07-20	4320	2018-03-26	7	400000	AG	AA	TT	TT	CC	GG	CC	CC	AA	AA
163	KHU3	Crossbreed	Khartoum University	2011-08-04	1283	4	315	2017-07-06	3780	2017-08-15	12	495000	AG	AA	CT	TT	CC	GT	CC	CC	AA	AA
163	KHU3	Crossbreed	Khartoum University	2011-08-04	1283	4	315	2017-07-06	3780	2017-09-23	14	470000	AG	AA	CT	TT	CC	GT	CC	CC	AA	AA
163	KHU3	Crossbreed	Khartoum University	2011-08-04	1283	4	315	2017-07-06	3780	2017-10-23	11	495000	AG	AA	CT	TT	CC	GT	CC	CC	AA	AA
163	KHU3	Crossbreed	Khartoum University	2011-08-04	1283	4	315	2017-07-06	3780	2017-11-26	10.5	600000	AG	AA	CT	TT	CC	GT	CC	CC	AA	AA
163	KHU3	Crossbreed	Khartoum University	2011-08-04	1283	4	315	2017-07-06	3780	2017-12-26	9	650000	AG	AA	CT	TT	CC	GT	CC	CC	AA	AA
163	KHU3	Crossbreed	Khartoum University	2011-08-04	1283	4	315	2017-07-06	3780	2018-01-25	8.5	560000	AG	AA	CT	TT	CC	GT	CC	CC	AA	AA
163	KHU3	Crossbreed	Khartoum University	2011-08-04	1283	4	315	2017-07-06	3780	2018-02-26	8	750000	AG	AA	CT	TT	CC	GT	CC	CC	AA	AA
163	KHU3	Crossbreed	Khartoum University	2011-08-04	1283	4	315	2017-07-06	3780	2018-03-26	7	610000	AG	AA	CT	TT	CC	GT	CC	CC	AA	AA
164	KHU4	Crossbreed	Khartoum University	2007-07-19	1148	5	298	2017-06-30	2682	2017-08-15	6	450000	AG	AA	TT	CT	CT	GT	CC	CT	AA	AG
164	KHU4	Crossbreed	Khartoum University	2007-07-19	1148	5	298	2017-06-30	2682	2017-09-23	10	330000	AG	AA	TT	CT	CT	GT	CC	CT	AA	AG
164	KHU4	Crossbreed	Khartoum University	2007-07-19	1148	5	298	2017-06-30	2682	2017-10-23	12	185000	AG	AA	TT	CT	CT	GT	CC	CT	AA	AG
164	KHU4	Crossbreed	Khartoum University	2007-07-19	1148	5	298	2017-06-30	2682	2017-11-26	10	200000	AG	AA	TT	CT	CT	GT	CC	CT	AA	AG
164	KHU4	Crossbreed	Khartoum University	2007-07-19	1148	5	298	2017-06-30	2682	2017-12-26	8.5	695000	AG	AA	TT	CT	CT	GT	CC	CT	AA	AG
164	KHU4	Crossbreed	Khartoum University	2007-07-19	1148	5	298	2017-06-30	2682	2018-01-25	8	600000	AG	AA	TT	CT	CT	GT	CC	CT	AA	AG
164	KHU4	Crossbreed	Khartoum University	2007-07-19	1148	5	298	2017-06-30	2682	2018-02-26	6	500000	AG	AA	TT	CT	CT	GT	CC	CT	AA	AG
164	KHU4	Crossbreed	Khartoum University	2007-07-19	1148	5	298	2017-06-30	2682	2018-03-26	5	550000	AG	AA	TT	CT	CT	GT	CC	CT	AA	AG
165	KHU5	Crossbreed	Khartoum University	2010-12-31	900	4	300	2017-07-23	3000	2017-08-15	8	325000	AG	AG	TT	TT	CT	GT	CC	CC	AG	AG
165	KHU5	Crossbreed	Khartoum University	2010-12-31	900	4	300	2017-07-23	3000	2017-09-23	10	650000	AG	AG	TT	TT	CT	GT	CC	CC	AG	AG
165	KHU5	Crossbreed	Khartoum University	2010-12-31	900	4	300	2017-07-23	3000	2017-10-23	12	2000000	AG	AG	TT	TT	CT	GT	CC	CC	AG	AG
165	KHU5	Crossbreed	Khartoum University	2010-12-31	900	4	300	2017-07-23	3000	2017-11-26	10	2100000	AG	AG	TT	TT	CT	GT	CC	CC	AG	AG
165	KHU5	Crossbreed	Khartoum University	2010-12-31	900	4	300	2017-07-23	3000	2017-12-26	8	2450000	AG	AG	TT	TT	CT	GT	CC	CC	AG	AG
165	KHU5	Crossbreed	Khartoum University	2010-12-31	900	4	300	2017-07-23	3000	2018-01-25	7.5	2000000	AG	AG	TT	TT	CT	GT	CC	CC	AG	AG
165	KHU5	Crossbreed	Khartoum University	2010-12-31	900	4	300	2017-07-23	3000	2018-03-26	7	2200000	AG	AG	TT	TT	CT	GT	CC	CC	AG	AG
166	KHU6	Crossbreed	Khartoum University	2013-05-14	780	2	305	2017-06-30	3660	2017-08-15	10	1000000	GG	AG	CT	TT	CT	GT	CC	TT	AA	AG
166	KHU6	Crossbreed	Khartoum University	2013-05-14	780	2	305	2017-06-30	3660	2017-09-23	13	300000	GG	AG	CT	TT	CT	GT	CC	TT	AA	AG
166	KHU6	Crossbreed	Khartoum University	2013-05-14	780	2	305	2017-06-30	3660	2017-10-23	11.5	165000	GG	AG	CT	TT	CT	GT	CC	TT	AA	AG
166	KHU6	Crossbreed	Khartoum University	2013-05-14	780	2	305	2017-06-30	3660	2017-11-26	11	194500	GG	AG	CT	TT	CT	GT	CC	TT	AA	AG
166	KHU6	Crossbreed	Khartoum University	2013-05-14	780	2	305	2017-06-30	3660	2017-12-26	9	200000	GG	AG	CT	TT	CT	GT	CC	TT	AA	AG
166	KHU6	Crossbreed	Khartoum University	2013-05-14	780	2	305	2017-06-30	3660	2018-01-25	10.5	205000	GG	AG	CT	TT	CT	GT	CC	TT	AA	AG
166	KHU6	Crossbreed	Khartoum University	2013-05-14	780	2	305	2017-06-30	3660	2018-02-26	8	225000	GG	AG	CT	TT	CT	GT	CC	TT	AA	AG
166	KHU6	Crossbreed	Khartoum University	2013-05-14	780	2	305	2017-06-30	3660	2018-03-26	6	210000	GG	AG	CT	TT	CT	GT	CC	TT	AA	AG
167	KHU7	Crossbreed	Khartoum University	2007-08-30	793	6	300	2017-08-03	3900	2017-08-15	8	400000	AG	AA	CT	CT	CC	GT	CC	CC	AA	AA
167	KHU7	Crossbreed	Khartoum University	2007-08-30	793	6	300	2017-08-03	3900	2017-09-23	10	380000	AG	AA	CT	CT	CC	GT	CC	CC	AA	AA
168	KHU8	Crossbreed	Khartoum University	2010-02-18	1080	4	330	2017-06-05	3960	2017-08-15	14	600000	GG	AA	TT	TT	CC	GT	CC	CT	AA	AA
168	KHU8	Crossbreed	Khartoum University	2010-02-18	1080	4	330	2017-06-05	3960	2017-09-23	12	850000	GG	AA	TT	TT	CC	GT	CC	CT	AA	AA
168	KHU8	Crossbreed	Khartoum University	2010-02-18	1080	4	330	2017-06-05	3960	2017-10-23	11	600000	GG	AA	TT	TT	CC	GT	CC	CT	AA	AA
168	KHU8	Crossbreed	Khartoum University	2010-02-18	1080	4	330	2017-06-05	3960	2017-11-26	10.5	550000	GG	AA	TT	TT	CC	GT	CC	CT	AA	AA
168	KHU8	Crossbreed	Khartoum University	2010-02-18	1080	4	330	2017-06-05	3960	2018-01-25	9	550000	GG	AA	TT	TT	CC	GT	CC	CT	AA	AA
168	KHU8	Crossbreed	Khartoum University	2010-02-18	1080	4	330	2017-06-05	3960	2018-02-26	8	600000	GG	AA	TT	TT	CC	GT	CC	CT	AA	AA
168	KHU8	Crossbreed	Khartoum University	2010-02-18	1080	4	330	2017-06-05	3960	2018-03-26	6	550000	GG	AA	TT	TT	CC	GT	CC	CT	AA	AA
169	KHU9	Crossbreed	Khartoum University	2009-12-31	930	5	305	2017-01-22	3965	2017-08-15	7	1500000	AG	AA	TT	CC	CC	GT	CC	TT	GG	AA
169	KHU9	Crossbreed	Khartoum University	2009-12-31	930	5	305	2017-01-22	3965	2017-09-23	6	1250000	AG	AA	TT	CC	CC	GT	CC	TT	GG	AA
170	KHU10	Crossbreed	Khartoum University	2007-08-19	1214	6	300	2017-06-21	3000	2017-08-15	12	550000	GG	AA	CT	CT	CC	TT	CC	CT	AA	AG
170	KHU10	Crossbreed	Khartoum University	2007-08-19	1214	6	300	2017-06-21	3000	2017-09-23	10.5	550000	GG	AA	CT	CT	CC	TT	CC	CT	AA	AG
170	KHU10	Crossbreed	Khartoum University	2007-08-19	1214	6	300	2017-06-21	3000	2017-10-23	9	750000	GG	AA	CT	C T	CC	TT	CC	CT	AA	AG
170	KHU10	Crossbreed	Khartoum University	2007-08-19	1214	6	300	2017-06-21	3000	2017-11-26	8.5	850000	GG	AA	CT	CT	CC	TT	CC	CT	AA	AG
170	KHU10	Crossbreed	Khartoum University	2007-08-19	1214	6	300	2017-06-21	3000	2017-12-26	8	900000	GG	AA	CT	CT	CC	TT	CC	CT	AA	AG
170	KHU10	Crossbreed	Khartoum University	2007-08-19	1214	6	300	2017-06-21	3000	2018-01-25	7	800000	GG	AA	CT	CT	CC	TT	CC	CT	AA	AG
170	KHU10	Crossbreed	Khartoum University	2007-08-19	1214	6	300	2017-06-21	3000	2018-02-26	6.5	850000	GG	AA	CT	CT	CC	TT	CC	CT	AA	AG
170	KHU10	Crossbreed	Khartoum University	2007-08-19	1214	6	300	2017-06-21	3000	2018-03-26	6	550000	GG	AA	CT	CT	CC	TT	CC	CT	AA	AG
171	KHU11	Crossbreed	Khartoum University	2012-07-30	1182	3	310	2017-07-18	3720	2017-08-15	10	550000	GG	AA	TT	TT	CC	GG	CC	CT	AA	AG
171	KHU11	Crossbreed	Khartoum University	2012-07-30	1182	3	310	2017-07-18	3720	2017-09-23	12	700000	GG	AA	TT	TT	CC	GG	CC	CT	AA	AG
171	KHU11	Crossbreed	Khartoum University	2012-07-30	1182	3	310	2017-07-18	3720	2017-10-23	12.5	100000	GG	AA	TT	TT	CC	GG	CC	CT	AA	AG
171	KHU11	Crossbreed	Khartoum University	2012-07-30	1182	3	310	2017-07-18	3720	2017-11-26	10	150000	GG	AA	TT	TT	CC	GG	CC	CT	AA	AG
171	KHU11	Crossbreed	Khartoum University	2012-07-30	1182	3	310	2017-07-18	3720	2017-12-26	8.5	150000	GG	AA	TT	TT	CC	GG	CC	CT	AA	AG
171	KHU11	Crossbreed	Khartoum University	2012-07-30	1182	3	310	2017-07-18	3720	2018-01-25	7.5	200000	GG	AA	TT	TT	CC	GG	CC	CT	AA	AG
171	KHU11	Crossbreed	Khartoum University	2012-07-30	1182	3	310	2017-07-18	3720	2018-02-26	7	175000	GG	AA	TT	TT	CC	GG	CC	CT	AA	AG
171	KHU11	Crossbreed	Khartoum University	2012-07-30	1182	3	310	2017-07-18	3720	2018-03-26	6	200000	GG	AA	TT	TT	CC	GG	CC	CT	AA	AG
172	KHU12	Crossbreed	Khartoum University	2015-01-13	770	2	307	2017-06-15	3377	2017-08-15	13	150000	AG	AA	CT	TT	CC	GT	CC	CC	AA	AA
172	KHU12	Crossbreed	Khartoum University	2015-01-13	770	2	307	2017-06-15	3377	2017-09-23	11.5	500000	AG	AA	CT	TT	CC	GT	CC	CC	AA	AA
172	KHU12	Crossbreed	Khartoum University	2015-01-13	770	2	307	2017-06-15	3377	2017-10-23	11	2000000	AG	AA	CT	TT	CC	GT	CC	CC	AA	AA
172	KHU12	Crossbreed	Khartoum University	2015-01-13	770	2	307	2017-06-15	3377	2017-11-26	10.5	2500000	AG	AA	CT	TT	CC	GT	CC	CC	AA	AA
172	KHU12	Crossbreed	Khartoum University	2015-01-13	770	2	307	2017-06-15	3377	2017-12-26	10	3000000	AG	AA	CT	TT	CC	GT	CC	CC	AA	AA
172	KHU12	Crossbreed	Khartoum University	2015-01-13	770	2	307	2017-06-15	3377	2018-01-25	9	3500000	AG	AA	CT	TT	CC	GT	CC	CC	AA	AA
172	KHU12	Crossbreed	Khartoum University	2015-01-13	770	2	307	2017-06-15	3377	2018-02-26	8.5	4000000	AG	AA	CT	TT	CC	GT	CC	CC	AA	AA
172	KHU12	Crossbreed	Khartoum University	2015-01-13	770	2	307	2017-06-15	3377	2018-03-26	7	3500000	AG	AA	CT	TT	CC	GT	CC	CC	AA	AA
173	KHU13	Crossbreed	Khartoum University	2012-12-31	800	2	299	2017-05-30	3588	2017-08-15	14	400000	GG	AA	CT	CC	CC	GG	CT	CC	AG	AA
173	KHU13	Crossbreed	Khartoum University	2012-12-31	800	2	299	2017-05-30	3588	2017-09-23	13	435000	GG	AA	CT	CC	CC	GG	CT	CC	AG	AA
173	KHU13	Crossbreed	Khartoum University	2012-12-31	800	2	299	2017-05-30	3588	2017-10-23	10	620000	GG	AA	CT	CC	CC	GG	CT	CC	AG	AA
173	KHU13	Crossbreed	Khartoum University	2012-12-31	800	2	299	2017-05-30	3588	2017-11-26	9.5	700000	GG	AA	CT	CC	CC	GG	CT	CC	AG	AA
173	KHU13	Crossbreed	Khartoum University	2012-12-31	800	2	299	2017-05-30	3588	2017-12-26	9	725000	GG	AA	CT	CC	CC	GG	CT	CC	AG	AA
173	KHU13	Crossbreed	Khartoum University	2012-12-31	800	2	299	2017-05-30	3588	2018-01-25	7	700000	GG	AA	CT	CC	CC	GG	CT	CC	AG	AA
174	KHU14	Crossbreed	Khartoum University	2007-07-06	1235	7	300	2017-03-06	3000	2017-08-15	8	200000	GG	AA	TT	TT	CT	GG	CC	TT	AG	AG
174	KHU14	Crossbreed	Khartoum University	2007-07-06	1235	7	300	2017-03-06	3000	2017-09-23	7	300000	GG	AA	TT	TT	CT	GG	CC	TT	AG	AG
174	KHU14	Crossbreed	Khartoum University	2007-07-06	1235	7	300	2017-03-06	3000	2017-10-23	6	150000	GG	AA	TT	TT	CT	GG	CC	TT	AG	AG
175	KHU15	Crossbreed	Khartoum University	2013-06-14	1093	2	320	2017-07-16	3528	2017-08-15	12	350000	AG	AA	TT	TT	CC	GG	CC	TT	AG	AG
175	KHU15	Crossbreed	Khartoum University	2013-06-14	1093	2	320	2017-07-16	3528	2017-09-23	14	400000	AG	AA	TT	TT	CC	GG	CC	TT	AG	AG
175	KHU15	Crossbreed	Khartoum University	2013-06-14	1093	2	320	2017-07-16	3528	2017-10-23	10	400000	AG	AA	TT	TT	CC	GG	CC	TT	AG	AG
175	KHU15	Crossbreed	Khartoum University	2013-06-14	1093	2	320	2017-07-16	3528	2017-11-26	9.5	550000	AG	AA	TT	TT	CC	GG	CC	TT	AG	AG
175	KHU15	Crossbreed	Khartoum University	2013-06-14	1093	2	320	2017-07-16	3528	2017-12-26	9	500000	AG	AA	TT	TT	CC	GG	CC	TT	AG	AG
175	KHU15	Crossbreed	Khartoum University	2013-06-14	1093	2	320	2017-07-16	3528	2018-01-25	9	550000	AG	AA	TT	TT	CC	GG	CC	TT	AG	AG
175	KHU15	Crossbreed	Khartoum University	2013-06-14	1093	2	320	2017-07-16	3528	2018-03-26	8	500000	AG	AA	TT	TT	CC	GG	CC	TT	AG	AG
176	KHU16	Crossbreed	Khartoum University	2012-06-12	920	2	330	2017-05-22	2970	2017-08-15	10	400000	GG	AG	CT	TT	CC	TT	CC	CT	AA	AA
176	KHU16	Crossbreed	Khartoum University	2012-06-12	920	2	330	2017-05-22	2970	2017-09-23	9	450000	GG	AG	CT	TT	CC	TT	CC	CT	AA	AA
176	KHU16	Crossbreed	Khartoum University	2012-06-12	920	2	330	2017-05-22	2970	2017-10-23	8.5	450000	GG	AG	CT	TT	CC	TT	CC	CT	AA	AA
176	KHU16	Crossbreed	Khartoum University	2012-06-12	920	2	330	2017-05-22	2970	2017-11-26	7.5	500000	GG	AG	CT	TT	CC	TT	CC	CT	AA	AA
176	KHU16	Crossbreed	Khartoum University	2012-06-12	920	2	330	2017-05-22	2970	2017-12-26	7.5	600000	GG	AG	CT	TT	CC	TT	CC	CT	AA	AA
176	KHU16	Crossbreed	Khartoum University	2012-06-12	920	2	330	2017-05-22	2970	2018-01-25	7	750000	GG	AG	CT	TT	CC	TT	CC	CT	AA	AA
176	KHU16	Crossbreed	Khartoum University	2012-06-12	920	2	330	2017-05-22	2970	2018-02-26	6	650000	GG	AG	CT	TT	CC	TT	CC	CT	AA	AA
177	KHU17	Crossbreed	Khartoum University	2012-02-05	1195	2	295	2017-03-15	3245	2017-08-15	8	550000	AG	AA	TT	CT	CC	GT	CC	CT	AA	AG
177	KHU17	Crossbreed	Khartoum University	2012-02-05	1195	2	295	2017-03-15	3245	2017-09-23	8	515000	AG	AA	TT	CT	CC	GT	CC	CT	AA	AG
177	KHU17	Crossbreed	Khartoum University	2012-02-05	1195	2	295	2017-03-15	3245	2017-10-23	7.5	#REF!	AG	AA	TT	CT	CC	GT	CC	CT	AA	AG
177	KHU17	Crossbreed	Khartoum University	2012-02-05	1195	2	295	2017-03-15	3245	2017-11-26	7	#REF!	AG	AA	TT	CT	CC	GT	CC	CT	AA	AG
178	KHU18	Crossbreed	Khartoum University	2009-09-18	925	5	319	2017-08-02	2871	2017-08-15	9	#REF!	AG	AA	TT	TT	CC	GT	CC	CT	AA	AA
178	KHU18	Crossbreed	Khartoum University	2009-09-18	925	5	319	2017-08-02	2871	2017-09-23	13	#REF!	AG	AA	TT	TT	CC	GT	CC	CT	AA	AA
178	KHU18	Crossbreed	Khartoum University	2009-09-18	925	5	319	2017-08-02	2871	2017-10-23	11	#REF!	AG	AA	TT	TT	CC	GT	CC	CT	AA	AA
178	KHU18	Crossbreed	Khartoum University	2009-09-18	925	5	319	2017-08-02	2871	2017-11-26	10.5	#REF!	AG	AA	TT	TT	CC	GT	CC	CT	AA	AA
178	KHU18	Crossbreed	Khartoum University	2009-09-18	925	5	319	2017-08-02	2871	2017-12-26	9	#REF!	AG	AA	TT	TT	CC	GT	CC	CT	AA	AA
178	KHU18	Crossbreed	Khartoum University	2009-09-18	925	5	319	2017-08-02	2871	2018-01-25	8	#REF!	AG	AA	TT	TT	CC	GT	CC	CT	AA	AA
178	KHU18	Crossbreed	Khartoum University	2009-09-18	925	5	319	2017-08-02	2871	2018-03-26	7	#REF!	AG	AA	TT	TT	CC	GT	CC	CT	AA	AA
179	KHU19	Crossbreed	Khartoum University	2011-11-11	900	3	289	2017-05-05	3757	2017-08-15	11	#REF!	AG	AA	TT	TT	CT	GT	CC	CC	AA	AA
179	KHU19	Crossbreed	Khartoum University	2011-11-11	900	3	289	2017-05-05	3757	2017-09-23	9.5	#REF!	AG	AA	TT	TT	CT	GT	CC	CC	AA	AA
179	KHU19	Crossbreed	Khartoum University	2011-11-11	900	3	289	2017-05-05	3757	2017-10-23	9	#REF!	AG	AA	TT	TT	CT	GT	CC	CC	AA	AA
179	KHU19	Crossbreed	Khartoum University	2011-11-11	900	3	289	2017-05-05	3757	2018-01-25	8.5	#REF!	AG	AA	TT	TT	CT	GT	CC	CC	AA	AA
179	KHU19	Crossbreed	Khartoum University	2011-11-11	900	3	289	2017-05-05	3757	2018-02-26	8	#REF!	AG	AA	TT	TT	CT	GT	CC	CC	AA	AA
180	KHU20	Crossbreed	Khartoum University	2008-02-20	850	8	305	2017-06-30	3050	2017-08-15	11	24000	GG	AA	TT	CT	CC	GG	CC	CC	AG	AA
180	KHU20	Crossbreed	Khartoum University	2008-02-20	850	8	305	2017-06-30	3050	2017-09-23	10.5	24450	GG	AA	TT	CT	CC	GG	CC	CC	AG	AA
180	KHU20	Crossbreed	Khartoum University	2008-02-20	850	8	305	2017-06-30	3050	2017-10-23	9.5	25900	GG	AA	TT	CT	CC	GG	CC	CC	AG	AA
180	KHU20	Crossbreed	Khartoum University	2008-02-20	850	8	305	2017-06-30	3050	2017-11-26	9	26250	GG	AA	TT	CT	CC	GG	CC	CC	AG	AA
180	KHU20	Crossbreed	Khartoum University	2008-02-20	850	8	305	2017-06-30	3050	2017-12-26	8.5	23860	GG	AA	TT	CT	CC	GG	CC	CC	AG	AA
180	KHU20	Crossbreed	Khartoum University	2008-02-20	850	8	305	2017-06-30	3050	2018-01-25	8	27850	GG	AA	TT	CT	CC	GG	CC	CC	AG	AA
180	KHU20	Crossbreed	Khartoum University	2008-02-20	850	8	305	2017-06-30	3050	2018-02-26	7	27100	GG	AA	TT	CT	CC	GG	CC	CC	AG	AA
180	KHU20	Crossbreed	Khartoum University	2008-02-20	850	8	305	2017-06-30	3050	2018-03-26	6	27550	GG	AA	TT	CT	CC	GG	CC	CC	AG	AA
181	KHU21	Crossbreed	Khartoum University	2010-06-19	826	4	300	2017-05-07	2400	2017-08-15	9	115200	AG	AG	CT	CT	CC	GG	CC	CT	AA	AG
181	KHU21	Crossbreed	Khartoum University	2010-06-19	826	4	300	2017-05-07	2400	2017-09-23	8.5	165200	AG	AG	CT	CT	CC	GG	CC	CT	AA	AG
181	KHU21	Crossbreed	Khartoum University	2010-06-19	826	4	300	2017-05-07	2400	2018-01-25	8	152500	AG	AG	CT	CT	CC	GG	CC	CT	AA	AG
181	KHU21	Crossbreed	Khartoum University	2010-06-19	826	4	300	2017-05-07	2400	2018-02-26	7	112250	AG	AG	CT	CT	CC	GG	CC	CT	AA	AG
181	KHU21	Crossbreed	Khartoum University	2010-06-19	826	4	300	2017-05-07	2400	2018-03-26	6	123520	AG	AG	CT	CT	CC	GG	CC	CT	AA	AG
182	KHU22	Crossbreed	Khartoum University	2013-06-09	1080	1	NA	2017-06-09	NA	2017-08-15	11	51500	GG	AA	TT	TT	CT	GG	CC	CC	AA	AA
182	KHU22	Crossbreed	Khartoum University	2013-06-09	1080	1	NA	2017-06-09	NA	2017-09-23	9	58000	GG	AA	TT	TT	CT	GG	CC	CC	AA	AA
182	KHU22	Crossbreed	Khartoum University	2013-06-09	1080	1	NA	2017-06-09	NA	2017-10-23	8.5	65000	GG	AA	TT	TT	CT	GG	CC	CC	AA	AA
182	KHU22	Crossbreed	Khartoum University	2013-06-09	1080	1	NA	2017-06-09	NA	2017-11-26	7.5	725000	GG	AA	TT	TT	CT	GG	CC	CC	AA	AA
182	KHU22	Crossbreed	Khartoum University	2013-06-09	1080	1	NA	2017-06-09	NA	2017-12-26	7	700000	GG	AA	TT	TT	CT	GG	CC	CC	AA	AA
182	KHU22	Crossbreed	Khartoum University	2013-06-09	1080	1	NA	2017-06-09	NA	2018-01-25	6	735400	GG	AA	TT	TT	CT	GG	CC	CC	AA	AA
183	KHU23	Crossbreed	Khartoum University	2010-05-11	1260	4	305	2017-01-31	3355	2017-08-15	7	3500000	AG	AA	CT	CT	CT	GG	CC	CC	AA	AA
183	KHU23	Crossbreed	Khartoum University	2010-05-11	1260	4	305	2017-01-31	3355	2017-09-23	6	2050000	AG	AA	CT	CT	CT	GG	CC	CC	AA	AA
183	KHU23	Crossbreed	Khartoum University	2010-05-11	1260	4	305	2017-01-31	3355	2017-10-23	5	2000000	AG	AA	CT	CT	CT	GG	CC	CC	AA	AA
184	KHU24	Crossbreed	Khartoum University	2009-01-01	900	6	296	2017-06-08	3552	2017-08-15	9	690000	GG	AA	TT	TT	CC	GT	CC	CC	AA	AA
184	KHU24	Crossbreed	Khartoum University	2009-01-01	900	6	296	2017-06-08	3552	2017-09-23	8	585000	GG	AA	TT	TT	CC	GT	CC	CC	AA	AA
184	KHU24	Crossbreed	Khartoum University	2009-01-01	900	6	296	2017-06-08	3552	2017-10-23	7.5	650000	GG	AA	TT	TT	CC	GT	CC	CC	AA	AA
184	KHU24	Crossbreed	Khartoum University	2009-01-01	900	6	296	2017-06-08	3552	2017-11-26	6	700000	GG	AA	TT	TT	CC	GT	CC	CC	AA	AA
184	KHU24	Crossbreed	Khartoum University	2009-01-01	900	6	296	2017-06-08	3552	2018-03-26	5	695000	GG	AA	TT	TT	CC	GT	CC	CC	AA	AA
185	KHU25	Crossbreed	Khartoum University	2010-03-30	850	5	310	2017-07-12	3100	2017-08-15	9.5	565000	AG	AA	TT	CT	CT	GG	CC	CC	AG	AG
185	KHU25	Crossbreed	Khartoum University	2010-03-30	850	5	310	2017-07-12	3100	2017-09-23	9	610000	AG	AA	TT	CT	CT	GG	CC	CC	AG	AG
185	KHU25	Crossbreed	Khartoum University	2010-03-30	850	5	310	2017-07-12	3100	2017-10-23	8.5	640000	AG	AA	TT	CT	CT	GG	CC	CC	AG	AG
185	KHU25	Crossbreed	Khartoum University	2010-03-30	850	5	310	2017-07-12	3100	2017-11-26	8	650000	AG	AA	TT	CT	CT	GG	CC	CC	AG	AG
185	KHU25	Crossbreed	Khartoum University	2010-03-30	850	5	310	2017-07-12	3100	2017-12-26	7	600000	AG	AA	TT	CT	CT	GG	CC	CC	AG	AG
186	KHU26	Crossbreed	Khartoum University	2008-04-13	1104	5	305	2017-06-19	2745	2017-08-15	13	50000	AG	AA	TT	TT	CT	GT	CC	CT	AA	AA
186	KHU26	Crossbreed	Khartoum University	2008-04-13	1104	5	305	2017-06-19	2745	2017-09-23	11.5	70000	AG	AA	TT	TT	CT	GT	CC	CT	AA	AA
186	KHU26	Crossbreed	Khartoum University	2008-04-13	1104	5	305	2017-06-19	2745	2017-10-23	10.5	20000	AG	AA	TT	TT	CT	GT	CC	CT	AA	AA
186	KHU26	Crossbreed	Khartoum University	2008-04-13	1104	5	305	2017-06-19	2745	2017-11-26	10	50000	AG	AA	TT	TT	CT	GT	CC	CT	AA	AA
186	KHU26	Crossbreed	Khartoum University	2008-04-13	1104	5	305	2017-06-19	2745	2017-12-26	9.5	40000	AG	AA	TT	TT	CT	GT	CC	CT	AA	AA
186	KHU26	Crossbreed	Khartoum University	2008-04-13	1104	5	305	2017-06-19	2745	2018-01-25	9	25000	AG	AA	TT	TT	CT	GT	CC	CT	AA	AA
186	KHU26	Crossbreed	Khartoum University	2008-04-13	1104	5	305	2017-06-19	2745	2018-02-26	8	20000	AG	AA	TT	TT	CT	GT	CC	CT	AA	AA
186	KHU26	Crossbreed	Khartoum University	2008-04-13	1104	5	305	2017-06-19	2745	2018-03-26	7	25000	AG	AA	TT	TT	CT	GT	CC	CT	AA	AA
187	KHU27	Crossbreed	Khartoum University	2012-05-12	980	2	300	2017-04-01	3900	2017-08-15	14	2000000	GG	AA	TT	CT	CC	GG	CC	TT	AG	AA
187	KHU27	Crossbreed	Khartoum University	2012-05-12	980	2	300	2017-04-01	3900	2017-09-23	13	2450000	GG	AA	TT	CT	CC	GG	CC	TT	AG	AA
187	KHU27	Crossbreed	Khartoum University	2012-05-12	980	2	300	2017-04-01	3900	2017-10-23	10	2300000	GG	AA	TT	CT	CC	GG	CC	TT	AG	AA
187	KHU27	Crossbreed	Khartoum University	2012-05-12	980	2	300	2017-04-01	3900	2017-11-26	9.5	1750000	GG	AA	TT	CT	CC	GG	CC	TT	AG	AA
187	KHU27	Crossbreed	Khartoum University	2012-05-12	980	2	300	2017-04-01	3900	2017-12-26	9	2000000	GG	AA	TT	CT	CC	GG	CC	TT	AG	AA
187	KHU27	Crossbreed	Khartoum University	2012-05-12	980	2	300	2017-04-01	3900	2018-01-25	8	1900000	GG	AA	TT	CT	CC	GG	CC	TT	AG	AA
188	KHU28	Crossbreed	Khartoum University	2003-01-10	1190	7	315	2017-04-27	2520	2017-08-15	9	750000	GG	AA	CT	CT	CC	GT	CC	TT	AA	AA
188	KHU28	Crossbreed	Khartoum University	2003-01-10	1190	7	315	2017-04-27	2520	2017-09-23	8	900000	GG	AA	CT	CT	CC	GT	CC	TT	AA	AA
188	KHU28	Crossbreed	Khartoum University	2003-01-10	1190	7	315	2017-04-27	2520	2017-10-23	8	650000	GG	AA	CT	CT	CC	GT	CC	TT	AA	AA
188	KHU28	Crossbreed	Khartoum University	2003-01-10	1190	7	315	2017-04-27	2520	2017-11-26	7	750000	GG	AA	CT	CT	CC	GT	CC	TT	AA	AA
189	KHU29	Crossbreed	Khartoum University	2009-10-26	807	5	300	2017-07-25	4200	2017-08-15	14	250000	AG	AA	TT	CC	CT	GG	CC	CC	AA	AA
189	KHU29	Crossbreed	Khartoum University	2009-10-26	807	5	300	2017-07-25	4200	2017-09-23	12.5	300000	AG	AA	TT	CC	CT	GG	CC	CC	AA	AA
189	KHU29	Crossbreed	Khartoum University	2009-10-26	807	5	300	2017-07-25	4200	2017-10-23	12	450000	AG	AA	TT	CC	CT	GG	CC	CC	AA	AA
189	KHU29	Crossbreed	Khartoum University	2009-10-26	807	5	300	2017-07-25	4200	2017-11-26	11	450000	AG	AA	TT	CC	CT	GG	CC	CC	AA	AA
189	KHU29	Crossbreed	Khartoum University	2009-10-26	807	5	300	2017-07-25	4200	2017-12-26	10	400000	AG	AA	TT	CC	CT	GG	CC	CC	AA	AA
189	KHU29	Crossbreed	Khartoum University	2009-10-26	807	5	300	2017-07-25	4200	2018-01-25	9	350000	AG	AA	TT	CC	CT	GG	CC	CC	AA	AA
189	KHU29	Crossbreed	Khartoum University	2009-10-26	807	5	300	2017-07-25	4200	2018-02-26	8	450000	AG	AA	TT	CC	CT	GG	CC	CC	AA	AA
190	KHU30	Crossbreed	Khartoum University	2013-01-31	920	2	310	2017-05-31	3100	2017-08-15	14	150000	GG	AA	CT	CT	CC	GT	CC	TT	GG	GG
190	KHU30	Crossbreed	Khartoum University	2013-01-31	920	2	310	2017-05-31	3100	2017-09-23	12	55000	GG	AA	CT	CT	CC	GT	CC	TT	GG	GG
190	KHU30	Crossbreed	Khartoum University	2013-01-31	920	2	310	2017-05-31	3100	2017-10-23	11	22500	GG	AA	CT	CT	CC	GT	CC	TT	GG	GG
190	KHU30	Crossbreed	Khartoum University	2013-01-31	920	2	310	2017-05-31	3100	2017-11-26	9,5	25000	GG	AA	CT	CT	CC	GT	CC	TT	GG	GG
190	KHU30	Crossbreed	Khartoum University	2013-01-31	920	2	310	2017-05-31	3100	2017-12-26	9	21500	GG	AA	CT	CT	CC	GT	CC	TT	GG	GG
190	KHU30	Crossbreed	Khartoum University	2013-01-31	920	2	310	2017-05-31	3100	2018-01-25	8	22500	GG	AA	CT	CT	CC	GT	CC	TT	GG	GG
191	KHU31	Crossbreed	Khartoum University	2013-06-05	1020	2	304	2017-06-03	3344	2017-08-15	13	400000	GG	AA	TT	TT	CT	GG	CC	CT	AA	AG
191	KHU31	Crossbreed	Khartoum University	2013-06-05	1020	2	304	2017-06-03	3344	2017-09-23	12.5	600000	GG	AA	TT	TT	CT	GG	CC	CT	AA	AG
191	KHU31	Crossbreed	Khartoum University	2013-06-05	1020	2	304	2017-06-03	3344	2017-10-23	12	100000	GG	AA	TT	TT	CT	GG	CC	CT	AA	AG
191	KHU31	Crossbreed	Khartoum University	2013-06-05	1020	2	304	2017-06-03	3344	2017-11-26	11	125000	GG	AA	TT	TT	CT	GG	CC	CT	AA	AG
191	KHU31	Crossbreed	Khartoum University	2013-06-05	1020	2	304	2017-06-03	3344	2017-12-26	9	135000	GG	AA	TT	TT	CT	GG	CC	CT	AA	AG
191	KHU31	Crossbreed	Khartoum University	2013-06-05	1020	2	304	2017-06-03	3344	2018-01-25	8	150000	GG	AA	TT	TT	CT	GG	CC	CT	AA	AG
191	KHU31	Crossbreed	Khartoum University	2013-06-05	1020	2	304	2017-06-03	3344	2018-02-26	7	135000	GG	AA	TT	TT	CT	GG	CC	CT	AA	AG
192	KHU32	Crossbreed	Khartoum University	2012-02-17	1208	1	NA	2017-05-10	NA	2017-08-15	12	60500	AG	AA	TT	TT	CC	GG	CC	CC	AA	AA
192	KHU32	Crossbreed	Khartoum University	2012-02-17	1208	1	NA	2017-05-10	NA	2017-09-23	11.5	57000	AG	AA	TT	TT	CC	GG	CC	CC	AA	AA
192	KHU32	Crossbreed	Khartoum University	2012-02-17	1208	1	NA	2017-05-10	NA	2017-10-23	10	56000	AG	AA	TT	TT	CC	GG	CC	CC	AA	AA
192	KHU32	Crossbreed	Khartoum University	2012-02-17	1208	1	NA	2017-05-10	NA	2018-02-26	9	50000	AG	AA	TT	TT	CC	GG	CC	CC	AA	AA
192	KHU32	Crossbreed	Khartoum University	2012-02-17	1208	1	NA	2017-05-10	NA	2018-03-26	8	60000	AG	AA	TT	TT	CC	GG	CC	CC	AA	AA
193	KHU33	Crossbreed	Khartoum University	2012-05-02	1132	3	320	2017-06-30	2240	2017-08-15	11	125000	GG	AA	CC	CT	CT	GG	CC	CC	AA	AA
193	KHU33	Crossbreed	Khartoum University	2012-05-02	1132	3	320	2017-06-30	2240	2017-09-23	10	150000	GG	AA	CC	CT	CT	GG	CC	CC	AA	AA
193	KHU33	Crossbreed	Khartoum University	2012-05-02	1132	3	320	2017-06-30	2240	2017-10-23	9.5	175000	GG	AA	CC	CT	CT	GG	CC	CC	AA	AA
193	KHU33	Crossbreed	Khartoum University	2012-05-02	1132	3	320	2017-06-30	2240	2017-11-26	9	200000	GG	AA	CC	CT	CT	GG	CC	CC	AA	AA
193	KHU33	Crossbreed	Khartoum University	2012-05-02	1132	3	320	2017-06-30	2240	2017-12-26	8.5	210000	GG	AA	CC	CT	CT	GG	CC	CC	AA	AA
193	KHU33	Crossbreed	Khartoum University	2012-05-02	1132	3	320	2017-06-30	2240	2018-01-25	8	215000	GG	AA	CC	CT	CT	GG	CC	CC	AA	AA
193	KHU33	Crossbreed	Khartoum University	2012-05-02	1132	3	320	2017-06-30	2240	2018-02-26	7	240000	GG	AA	CC	CT	CT	GG	CC	CC	AA	AA
194	KHU34	Crossbreed	Khartoum University	2011-08-12	1224	4	330	2017-07-02	2970	2017-08-15	13	150000	GG	AG	CC	TT	CC	GT	CC	CC	AG	GG
194	KHU34	Crossbreed	Khartoum University	2011-08-12	1224	4	330	2017-07-02	2970	2017-09-23	12	50000	GG	AG	CC	TT	CC	GT	CC	CC	AG	GG
194	KHU34	Crossbreed	Khartoum University	2011-08-12	1224	4	330	2017-07-02	2970	2017-10-23	11.5	20000	GG	AG	CC	TT	CC	GT	CC	CC	AG	GG
194	KHU34	Crossbreed	Khartoum University	2011-08-12	1224	4	330	2017-07-02	2970	2017-11-26	11	20000	GG	AG	CC	TT	CC	GT	CC	CC	AG	GG
194	KHU34	Crossbreed	Khartoum University	2011-08-12	1224	4	330	2017-07-02	2970	2017-12-26	10	15000	GG	AG	CC	TT	CC	GT	CC	CC	AG	GG
194	KHU34	Crossbreed	Khartoum University	2011-08-12	1224	4	330	2017-07-02	2970	2018-01-25	9.5	20000	GG	AG	CC	TT	CC	GT	CC	CC	AG	GG
194	KHU34	Crossbreed	Khartoum University	2011-08-12	1224	4	330	2017-07-02	2970	2018-02-26	9	20000	GG	AG	CC	TT	CC	GT	CC	CC	AG	GG
194	KHU34	Crossbreed	Khartoum University	2011-08-12	1224	4	330	2017-07-02	2970	2018-03-26	8	10000	GG	AG	CC	TT	CC	GT	CC	CC	AG	GG
195	KHU35	Crossbreed	Khartoum University	2010-01-11	1146	4	300	2017-05-15	3300	2017-08-15	12	295000	AG	AA	TT	CT	CT	GT	CT	CT	AG	AA
195	KHU35	Crossbreed	Khartoum University	2010-01-11	1146	4	300	2017-05-15	3300	2017-09-23	10	200000	AG	AA	TT	CT	CT	GT	CT	CT	AG	AA
195	KHU35	Crossbreed	Khartoum University	2010-01-11	1146	4	300	2017-05-15	3300	2017-10-23	9	210000	AG	AA	TT	CT	CT	GT	CT	CT	AG	AA
195	KHU35	Crossbreed	Khartoum University	2010-01-11	1146	4	300	2017-05-15	3300	2017-11-26	8	215000	AG	AA	TT	CT	CT	GT	CT	CT	AG	AA
195	KHU35	Crossbreed	Khartoum University	2010-01-11	1146	4	300	2017-05-15	3300	2017-12-26	7.5	200000	AG	AA	TT	CT	CT	GT	CT	CT	AG	AA
196	KHU36	Crossbreed	Khartoum University	2014-01-26	1110	1	NA	2017-05-28	NA	2017-08-15	9	199500	GG	AA	CT	CT	CC	GG	CC	CC	AG	AG
196	KHU36	Crossbreed	Khartoum University	2014-01-26	1110	1	NA	2017-05-28	NA	2017-09-23	8	560000	GG	AA	CT	CT	CC	GG	CC	CC	AG	AG
196	KHU36	Crossbreed	Khartoum University	2014-01-26	1110	1	NA	2017-05-28	NA	2017-10-23	8	700000	GG	AA	CT	CT	CC	GG	CC	CC	AG	AG
196	KHU36	Crossbreed	Khartoum University	2014-01-26	1110	1	NA	2017-05-28	NA	2017-11-26	7	800000	GG	AA	CT	CT	CC	GG	CC	CC	AG	AG
196	KHU36	Crossbreed	Khartoum University	2014-01-26	1110	1	NA	2017-05-28	NA	2017-12-26	6	825000	GG	AA	CT	CT	CC	GG	CC	CC	AG	AG
196	KHU36	Crossbreed	Khartoum University	2014-01-26	1110	1	NA	2017-05-28	NA	2018-01-25	5	850000	GG	AA	CT	CT	CC	GG	CC	CC	AG	AG
196	KHU36	Crossbreed	Khartoum University	2014-01-26	1110	1	NA	2017-05-28	NA	2018-02-26	4	800000	GG	AA	CT	CT	CC	GG	CC	CC	AG	AG
197	KHU37	Crossbreed	Khartoum University	2007-10-10	836	7	305	2017-04-29	3050	2017-08-15	10.5	450000	GG	AA	CT	CT	CT	TT	CC	CC	AG	AA
197	KHU37	Crossbreed	Khartoum University	2007-10-10	836	7	305	2017-04-29	3050	2017-09-23	10	160000	GG	AA	CT	CT	CT	TT	CC	CC	AG	AA
197	KHU37	Crossbreed	Khartoum University	2007-10-10	836	7	305	2017-04-29	3050	2017-10-23	9.5	170000	GG	AA	CT	CT	CT	TT	CC	CC	AG	AA
197	KHU37	Crossbreed	Khartoum University	2007-10-10	836	7	305	2017-04-29	3050	2017-11-26	9	190000	GG	AA	CT	CT	CT	TT	CC	CC	AG	AA
197	KHU37	Crossbreed	Khartoum University	2007-10-10	836	7	305	2017-04-29	3050	2017-12-26	8	200000	GG	AA	CT	CT	CT	TT	CC	CC	AG	AA
197	KHU37	Crossbreed	Khartoum University	2007-10-10	836	7	305	2017-04-29	3050	2018-01-25	7	2000000	GG	AA	CT	CT	CT	TT	CC	CC	AG	AA
198	KHU38	Crossbreed	Khartoum University	2013-02-14	790	2	310	2017-05-15	3410	2017-08-15	10	26000	AA	AA	TT	CT	CC	GT	CC	CT	AA	AA
198	KHU38	Crossbreed	Khartoum University	2013-02-14	790	2	310	2017-05-15	3410	2017-09-23	9.5	26000	AA	AA	TT	CT	CC	GT	CC	CT	AA	AA
198	KHU38	Crossbreed	Khartoum University	2013-02-14	790	2	310	2017-05-15	3410	2017-10-23	9	28500	AA	AA	TT	CT	CC	GT	CC	CT	AA	AA
198	KHU38	Crossbreed	Khartoum University	2013-02-14	790	2	310	2017-05-15	3410	2017-11-26	8.5	55000	AA	AA	TT	CT	CC	GT	CC	CT	AA	AA
198	KHU38	Crossbreed	Khartoum University	2013-02-14	790	2	310	2017-05-15	3410	2017-12-26	8	56000	AA	AA	TT	CT	CC	GT	CC	CT	AA	AA
198	KHU38	Crossbreed	Khartoum University	2013-02-14	790	2	310	2017-05-15	3410	2018-01-25	7	54500	AA	AA	TT	CT	CC	GT	CC	CT	AA	AA
198	KHU38	Crossbreed	Khartoum University	2013-02-14	790	2	310	2017-05-15	3410	2018-02-26	7	58000	AA	AA	TT	CT	CC	GT	CC	CT	AA	AA
199	KHU39	Crossbreed	Khartoum University	2014-02-12	1080	1	NA	2017-04-26	NA	2017-08-15	8	655000	AG	AG	CT	CT	CT	GG	CC	CC	AA	AG
199	KHU39	Crossbreed	Khartoum University	2014-02-12	1080	1	NA	2017-04-26	NA	2017-09-23	7.5	660000	AG	AG	CT	CT	CT	GG	CC	CC	AA	AG
199	KHU39	Crossbreed	Khartoum University	2014-02-12	1080	1	NA	2017-04-26	NA	2017-10-23	7	685000	AG	AG	CT	CT	CT	GG	CC	CC	AA	AG
199	KHU39	Crossbreed	Khartoum University	2014-02-12	1080	1	NA	2017-04-26	NA	2017-11-26	6	700000	AG	AG	CT	CT	CT	GG	CC	CC	AA	AG
199	KHU39	Crossbreed	Khartoum University	2014-02-12	1080	1	NA	2017-04-26	NA	2017-12-26	6	725000	AG	AG	CT	CT	CT	GG	CC	CC	AA	AG
199	KHU39	Crossbreed	Khartoum University	2014-02-12	1080	1	NA	2017-04-26	NA	2018-01-25	5	750000	AG	AG	CT	CT	CT	GG	CC	CC	AA	AG
199	KHU39	Crossbreed	Khartoum University	2014-02-12	1080	1	NA	2017-04-26	NA	2018-02-26	4	775000	AG	AG	CT	CT	CT	GG	CC	CC	AA	AG
200	KHU40	Crossbreed	Khartoum University	2012-07-30	1150	2	320	2017-07-20	3200	2017-08-15	13	550000	AG	AG	CT	TT	CC	GT	CC	CT	AA	AA
200	KHU40	Crossbreed	Khartoum University	2012-07-30	1150	2	320	2017-07-20	3200	2017-09-23	11	550000	AG	AG	CT	TT	CC	GT	CC	CT	AA	AA
200	KHU40	Crossbreed	Khartoum University	2012-07-30	1150	2	320	2017-07-20	3200	2017-10-23	9.5	545000	AG	AG	CT	TT	CC	GT	CC	CT	AA	AA
200	KHU40	Crossbreed	Khartoum University	2012-07-30	1150	2	320	2017-07-20	3200	2017-11-26	8.5	540000	AG	AG	CT	TT	CC	GT	CC	CT	AA	AA
200	KHU40	Crossbreed	Khartoum University	2012-07-30	1150	2	320	2017-07-20	3200	2017-12-26	7	550000	AG	AG	CT	TT	CC	GT	CC	CT	AA	AA
200	KHU40	Crossbreed	Khartoum University	2012-07-30	1150	2	320	2017-07-20	3200	2018-01-25	5.5	670000	AG	AG	CT	TT	CC	GT	CC	CT	AA	AA
201	KHU41	Crossbreed	Khartoum University	2007-11-14	1043	7	300	2017-09-06	2700	2017-09-23	10	100000	GG	AA	CT	TT	CC	GT	CC	CC	AG	AA
201	KHU41	Crossbreed	Khartoum University	2007-11-14	1043	7	300	2017-09-06	2700	2017-10-23	9	115000	GG	AA	CT	TT	CC	GT	CC	CC	AG	AA
201	KHU41	Crossbreed	Khartoum University	2007-11-14	1043	7	300	2017-09-06	2700	2017-11-26	8	90000	GG	AA	CT	TT	CC	GT	CC	CC	AG	AA
201	KHU41	Crossbreed	Khartoum University	2007-11-14	1043	7	300	2017-09-06	2700	2017-12-26	6	75000	GG	AA	CT	TT	CC	GT	CC	CC	AG	AA
201	KHU41	Crossbreed	Khartoum University	2007-11-14	1043	7	300	2017-09-06	2700	2018-01-25	5.5	13500	GG	AA	CT	TT	CC	GT	CC	CC	AG	AA
201	KHU41	Crossbreed	Khartoum University	2007-11-14	1043	7	300	2017-09-06	2700	2018-02-26	5	85000	GG	AA	CT	TT	CC	GT	CC	CC	AG	AA
201	KHU41	Crossbreed	Khartoum University	2007-11-14	1043	7	300	2017-09-06	2700	2018-03-26	4	10000	GG	AA	CT	TT	CC	GT	CC	CC	AG	AA
202	KHU42	Crossbreed	Khartoum University	2008-01-10	1079	6	319	2017-09-12	3190	2017-09-23	8	100000	GG	AA	TT	CC	CT	GT	CC	CC	AG	AG
202	KHU42	Crossbreed	Khartoum University	2008-01-10	1079	6	319	2017-09-12	3190	2017-10-23	9	150000	GG	AA	TT	CC	CT	GG	CC	CC	AG	AG
202	KHU42	Crossbreed	Khartoum University	2008-01-10	1079	6	319	2017-09-12	3190	2017-11-26	13	100000	GG	AA	TT	CC	CT	GG	CC	CC	AG	AG
202	KHU42	Crossbreed	Khartoum University	2008-01-10	1079	6	319	2017-09-12	3190	2017-12-26	11	100000	GG	AA	TT	CC	CT	GG	CC	CC	AG	AG
202	KHU42	Crossbreed	Khartoum University	2008-01-10	1079	6	319	2017-09-12	3190	2018-01-25	10.5	150000	GG	AA	TT	CC	CT	GG	CC	CC	AG	AG
202	KHU42	Crossbreed	Khartoum University	2008-01-10	1079	6	319	2017-09-12	3190	2018-02-26	9	100000	GG	AA	TT	CC	CT	GG	CC	CC	AG	AG
202	KHU42	Crossbreed	Khartoum University	2008-01-10	1079	6	319	2017-09-12	3190	2018-03-26	7	100000	GG	AA	TT	CC	CT	GG	CC	CC	AG	AG
203	KHU43	Crossbreed	Khartoum University	2011-08-23	900	3	300	2017-08-23	3300	2017-09-23	12.5	200000	GG	AG	CT	CT	CC	GT	CC	CC	AA	AG
203	KHU43	Crossbreed	Khartoum University	2011-08-23	900	3	300	2017-08-23	3300	2017-10-23	11	250000	GG	AG	CT	CT	CC	GT	CC	CC	AA	AG
203	KHU43	Crossbreed	Khartoum University	2011-08-23	900	3	300	2017-08-23	3300	2017-11-26	10	500000	GG	AG	CT	CT	CC	GT	CC	CC	AA	AG
203	KHU43	Crossbreed	Khartoum University	2011-08-23	900	3	300	2017-08-23	3300	2017-12-26	9	350000	GG	AG	CT	CT	CC	GT	CC	CC	AA	AG
203	KHU43	Crossbreed	Khartoum University	2011-08-23	900	3	300	2017-08-23	3300	2018-01-25	7	450000	GG	AG	CT	CT	CC	GT	CC	CC	AA	AG
203	KHU43	Crossbreed	Khartoum University	2011-08-23	900	3	300	2017-08-23	3300	2018-02-26	7	250000	GG	AG	CT	CT	CC	GT	CC	CC	AA	AG
203	KHU43	Crossbreed	Khartoum University	2011-08-23	900	3	300	2017-08-23	3300	2018-03-26	6	NA	GG	AG	CT	CT	CC	GT	CC	CC	AA	AG
204	KHU44	Crossbreed	Khartoum University	2009-06-06	1089	3	320	2017-05-01	3200	2017-09-23	12	250000	AA	AG	CC	TT	CC	TT	CC	CC	AA	AA
204	KHU44	Crossbreed	Khartoum University	2009-06-06	1089	3	320	2017-05-01	3200	2017-10-23	10	260000	AA	AG	CC	TT	CC	TT	CC	CC	AA	AA
204	KHU44	Crossbreed	Khartoum University	2009-06-06	1089	3	320	2017-05-01	3200	2017-11-26	10	275000	AA	AG	CC	TT	CC	TT	CC	CC	AA	AA
204	KHU44	Crossbreed	Khartoum University	2009-06-06	1089	3	320	2017-05-01	3200	2017-12-26	9	295000	AA	AG	CC	TT	CC	TT	CC	CC	AA	AA
204	KHU44	Crossbreed	Khartoum University	2009-06-06	1089	3	320	2017-05-01	3200	2018-01-25	8.5	275000	AA	AG	CC	TT	CC	TT	CC	CC	AA	AA
204	KHU44	Crossbreed	Khartoum University	2009-06-06	1089	3	320	2017-05-01	3200	2018-03-26	7	290000	AA	AG	CC	TT	CC	TT	CC	CC	AA	AA
205	KHU45	Crossbreed	Khartoum University	2010-03-21	1080	3	330	2017-08-26	2970	2017-09-23	11	150000	AG	AG	CT	TT	CC	TT	CC	CC	AA	AA
205	KHU45	Crossbreed	Khartoum University	2010-03-21	1080	3	330	2017-08-26	2970	2017-10-23	10	350000	AG	AG	CT	TT	CC	TT	CC	CC	AA	AA
205	KHU45	Crossbreed	Khartoum University	2010-03-21	1080	3	330	2017-08-26	2970	2017-11-26	9.5	500000	AG	AG	CT	TT	CC	TT	CC	CC	AA	AA
205	KHU45	Crossbreed	Khartoum University	2010-03-21	1080	3	330	2017-08-26	2970	2017-12-26	8	750000	AG	AG	CT	TT	CC	TT	CC	CC	AA	AA
205	KHU45	Crossbreed	Khartoum University	2010-03-21	1080	3	330	2017-08-26	2970	2018-01-25	7.5	550000	AG	AG	CT	TT	CC	TT	CC	CC	AA	AA
205	KHU45	Crossbreed	Khartoum University	2010-03-21	1080	3	330	2017-08-26	2970	2018-02-26	7	150000	AG	AG	CT	TT	CC	TT	CC	CC	AA	AA
205	KHU45	Crossbreed	Khartoum University	2010-03-21	1080	3	330	2017-08-26	2970	2018-03-26	6	NA	AG	AG	CT	TT	CC	TT	CC	CC	AA	AA
206	KHU46	Crossbreed	Khartoum University	2009-07-23	990	5	299	2017-07-10	2990	2017-09-23	14	300000	GG	GG	CC	CT	CC	GT	CC	CT	AA	AA
206	KHU46	Crossbreed	Khartoum University	2009-07-23	990	5	299	2017-07-10	2990	2017-10-23	12	600000	GG	GG	CC	CT	CC	GT	CC	CT	AA	AA
206	KHU46	Crossbreed	Khartoum University	2009-07-23	990	5	299	2017-07-10	2990	2017-11-26	11.5	750000	GG	GG	CC	CT	CC	GT	CC	CT	AA	AA
206	KHU46	Crossbreed	Khartoum University	2009-07-23	990	5	299	2017-07-10	2990	2017-12-26	10	850000	GG	GG	CC	CT	CC	GT	CC	CT	AA	AA
206	KHU46	Crossbreed	Khartoum University	2009-07-23	990	5	299	2017-07-10	2990	2018-01-25	8.5	950000	GG	GG	CC	CT	CC	GT	CC	CT	AA	AA
206	KHU46	Crossbreed	Khartoum University	2009-07-23	990	5	299	2017-07-10	2990	2018-02-26	7	750000	GG	GG	CC	CT	CC	GT	CC	CT	AA	AA
206	KHU46	Crossbreed	Khartoum University	2009-07-23	990	5	299	2017-07-10	2990	2018-03-26	7	750000	GG	GG	CC	CT	CC	GT	CC	CT	AA	AA
207	KHU47	Crossbreed	Khartoum University	2009-09-27	1068	6	300	2017-06-10	3600	2017-08-15	13	150000	GG	AA	CT	TT	CC	GT	CC	CC	AA	AA
207	KHU47	Crossbreed	Khartoum University	2009-09-27	1068	6	300	2017-06-10	3600	2017-09-23	12.5	200000	GG	AA	CT	TT	CC	GT	CC	CC	AA	AA
207	KHU47	Crossbreed	Khartoum University	2009-09-27	1068	6	300	2017-06-10	3600	2017-10-23	12	200000	GG	AA	CT	TT	CC	GT	CC	CC	AA	AA
207	KHU47	Crossbreed	Khartoum University	2009-09-27	1068	6	300	2017-06-10	3600	2017-11-26	10	250000	GG	AA	CT	TT	CC	GT	CC	CC	AA	AA
207	KHU47	Crossbreed	Khartoum University	2009-09-27	1068	6	300	2017-06-10	3600	2017-12-26	9.5	400000	GG	AA	CT	TT	CC	GT	CC	CC	AA	AA
207	KHU47	Crossbreed	Khartoum University	2009-09-27	1068	6	300	2017-06-10	3600	2018-01-25	9	450000	GG	AA	CT	TT	CC	GT	CC	CC	AA	AA
207	KHU47	Crossbreed	Khartoum University	2009-09-27	1068	6	300	2017-06-10	3600	2018-02-26	8.5	250000	GG	AA	CT	TT	CC	GT	CC	CC	AA	AA
207	KHU47	Crossbreed	Khartoum University	2009-09-27	1068	6	300	2017-06-10	3600	2018-03-26	8	250000	GG	AA	CT	TT	CC	GT	CC	CC	AA	AA
208	KHU48	Crossbreed	Khartoum University	2008-01-20	1129	6	305	2017-09-14	3050	2017-09-23	10	215000	AG	AA	TT	CT	CT	GG	CC	CC	AG	AA
208	KHU48	Crossbreed	Khartoum University	2008-01-20	1129	6	305	2017-09-14	3050	2017-10-23	13.5	63500	AG	AA	TT	CT	CT	GG	CC	CC	AG	AA
208	KHU48	Crossbreed	Khartoum University	2008-01-20	1129	6	305	2017-09-14	3050	2017-11-26	12	59000	AG	AA	TT	CT	CT	GG	CC	CC	AG	AA
208	KHU48	Crossbreed	Khartoum University	2008-01-20	1129	6	305	2017-09-14	3050	2017-12-26	9.5	56000	AG	AA	TT	CT	CT	GG	CC	CC	AG	AA
208	KHU48	Crossbreed	Khartoum University	2008-01-20	1129	6	305	2017-09-14	3050	2018-01-25	8	58500	AG	AA	TT	CT	CT	GG	CC	CC	AG	AA
208	KHU48	Crossbreed	Khartoum University	2008-01-20	1129	6	305	2017-09-14	3050	2018-02-26	7.5	55000	AG	AA	TT	CT	CT	GG	CC	CC	AG	AA
208	KHU48	Crossbreed	Khartoum University	2008-01-20	1129	6	305	2017-09-14	3050	2018-03-26	6	57500	AG	AA	TT	CT	CT	GG	CC	CC	AG	AA
209	KHU49	Crossbreed	Khartoum University	2007-01-10	1062	5	299	2017-07-21	2691	2017-08-15	9	1175000	GG	GG	CC	CT	CC	GT	CC	CT	AA	AA
209	KHU49	Crossbreed	Khartoum University	2007-01-10	1062	5	299	2017-07-21	2691	2017-09-23	10	6600000	GG	GG	CC	CT	CC	GT	CC	CT	AA	AA
209	KHU49	Crossbreed	Khartoum University	2007-01-10	1062	5	299	2017-07-21	2691	2017-10-23	10.5	1300000	GG	GG	CC	CT	CC	GT	CC	CT	AA	AA
209	KHU49	Crossbreed	Khartoum University	2007-01-10	1062	5	299	2017-07-21	2691	2017-11-26	9	1500000	GG	GG	CC	CT	CC	GT	CC	CT	AA	AA
209	KHU49	Crossbreed	Khartoum University	2007-01-10	1062	5	299	2017-07-21	2691	2017-12-26	8.5	775000	GG	GG	CC	CT	CC	GT	CC	CT	AA	AA
209	KHU49	Crossbreed	Khartoum University	2007-01-10	1062	5	299	2017-07-21	2691	2018-01-25	7	765000	GG	GG	CC	CT	CC	GT	CC	CT	AA	AA
209	KHU49	Crossbreed	Khartoum University	2007-01-10	1062	5	299	2017-07-21	2691	2018-02-26	6	775000	GG	GG	CC	CT	CC	GT	CC	CT	AA	AA
210	KHU50	Crossbreed	Khartoum University	2009-09-18	1080	5	310	2017-10-13	3100	2017-10-23	10	400000	GG	AA	CT	TT	CC	GG	CC	CC	AA	AA
210	KHU50	Crossbreed	Khartoum University	2009-09-18	1080	5	310	2017-10-13	3100	2017-11-26	12	500000	GG	AA	CT	TT	CC	GG	CC	CC	AA	AA
210	KHU50	Crossbreed	Khartoum University	2009-09-18	1080	5	310	2017-10-13	3100	2017-12-26	9	600000	GG	AA	CT	TT	CC	GG	CC	CC	AA	AA
210	KHU50	Crossbreed	Khartoum University	2009-09-18	1080	5	310	2017-10-13	3100	2018-01-25	8	600000	GG	AA	CT	TT	CC	GG	CC	CC	AA	AA
210	KHU50	Crossbreed	Khartoum University	2009-09-18	1080	5	310	2017-10-13	3100	2018-02-26	8	750000	GG	AA	CT	TT	CC	GG	CC	CC	AA	AA
211	KHU51	Crossbreed	Khartoum University	2008-07-18	1140	6	330	2017-11-01	3630	2017-11-26	7	1650000	GG	AA	CT	CT	CC	GT	CC	CT	AG	AG
211	KHU51	Crossbreed	Khartoum University	2008-07-18	1140	6	330	2017-11-01	3630	2017-12-26	11	185000	GG	AA	CT	CT	CC	GT	CC	CT	AG	AG
211	KHU51	Crossbreed	Khartoum University	2008-07-18	1140	6	330	2017-11-01	3630	2018-01-25	11.5	115000	GG	AA	CT	CT	CC	GT	CC	CT	AG	AG
211	KHU51	Crossbreed	Khartoum University	2008-07-18	1140	6	330	2017-11-01	3630	2018-02-26	10	135000	GG	AA	CT	CT	CC	GT	CC	CT	AG	AG
211	KHU51	Crossbreed	Khartoum University	2008-07-18	1140	6	330	2017-11-01	3630	2018-03-26	8	125000	GG	AA	CT	CT	CC	GT	CC	CT	AG	AG
212	KHU52	Crossbreed	Khartoum University	2013-04-11	850	2	300	2017-11-13	3600	2017-11-26	9	500000	GG	AA	CT	TT	CT	GG	CC	CT	AA	AA
212	KHU52	Crossbreed	Khartoum University	2013-04-11	850	2	300	2017-11-13	3600	2017-12-26	12	200000	GG	AA	CT	TT	CT	GG	CC	CT	AA	AA
212	KHU52	Crossbreed	Khartoum University	2013-04-11	850	2	300	2017-11-13	3600	2018-01-25	10	150000	GG	AA	CT	TT	CT	GG	CC	CT	AA	AA
213	KHU53	Crossbreed	Khartoum University	2011-05-13	1018	3	305	2017-07-12	3355	2017-11-26	10	500000	GG	AG	TT	CT	CC	GT	CC	CC	AA	AA
213	KHU53	Crossbreed	Khartoum University	2011-05-13	1018	3	305	2017-07-12	3355	2017-12-26	9	600000	GG	AG	TT	CT	CC	GT	CC	CC	AA	AA
213	KHU53	Crossbreed	Khartoum University	2011-05-13	1018	3	305	2017-07-12	3355	2018-01-25	8	950000	GG	AG	TT	CT	CC	GT	CC	CC	AA	AA
213	KHU53	Crossbreed	Khartoum University	2011-05-13	1018	3	305	2017-07-12	3355	2018-02-26	8	100000	GG	AG	TT	CT	CC	GT	CC	CC	AA	AA
213	KHU53	Crossbreed	Khartoum University	2011-05-13	1018	3	305	2017-07-12	3355	2018-03-26	6	900000	GG	AG	TT	CT	CC	GT	CC	CC	AA	AA
214	KHU54	Crossbreed	Khartoum University	2012-06-02	1009	2	325	2017-10-29	2925	2017-11-26	9	100000	GG	AG	CC	CT	CT	GG	CC	CT	AA	GG
214	KHU54	Crossbreed	Khartoum University	2012-06-02	1009	2	325	2017-10-29	2925	2017-12-26	7	600000	GG	AG	CC	CT	CT	GG	CC	CT	AA	GG
214	KHU54	Crossbreed	Khartoum University	2012-06-02	1009	2	325	2017-10-29	2925	2018-01-25	6	300000	GG	AG	CC	CT	CT	GG	CC	CT	AA	GG
214	KHU54	Crossbreed	Khartoum University	2012-06-02	1009	2	325	2017-10-29	2925	2018-02-26	5.5	450000	GG	AG	CC	CT	CT	GG	CC	CT	AA	GG
214	KHU54	Crossbreed	Khartoum University	2012-06-02	1009	2	325	2017-10-29	2925	2018-03-26	5	450000	GG	AG	CC	CT	CT	GG	CC	CT	AA	GG
215	KHU55	Crossbreed	Khartoum University	2011-10-13	1080	4	310	2017-08-10	3410	2017-11-26	9.5	50000	AG	AA	TT	CT	CT	TT	CC	CT	AA	AA
215	KHU55	Crossbreed	Khartoum University	2011-10-13	1080	4	310	2017-08-10	3410	2017-12-26	8	25000	AG	AA	TT	CT	CT	TT	CC	CT	AA	AA
215	KHU55	Crossbreed	Khartoum University	2011-10-13	1080	4	310	2017-08-10	3410	2018-01-25	7.5	200000	AG	AA	TT	CT	CT	TT	CC	CT	AA	AA
215	KHU55	Crossbreed	Khartoum University	2011-10-13	1080	4	310	2017-08-10	3410	2018-02-26	7	300000	AG	AA	TT	CT	CT	TT	CC	CT	AA	AA
215	KHU55	Crossbreed	Khartoum University	2011-10-13	1080	4	310	2017-08-10	3410	2018-03-26	7	380000	AG	AA	TT	CT	CT	TT	CC	CT	AA	AA
216	KHU56	Crossbreed	Khartoum University	2007-05-25	1140	6	300	2017-10-22	3300	2017-11-26	4	300000	GG	AA	TT	CT	CC	GG	CC	CT	AG	AA
216	KHU56	Crossbreed	Khartoum University	2007-05-25	1140	6	300	2017-10-22	3300	2017-12-26	13.5	450000	GG	AA	TT	CT	CC	GG	CC	CT	AG	AA
216	KHU56	Crossbreed	Khartoum University	2007-05-25	1140	6	300	2017-10-22	3300	2018-01-25	13	200000	GG	AA	TT	CT	CC	GG	CC	CT	AG	AA
216	KHU56	Crossbreed	Khartoum University	2007-05-25	1140	6	300	2017-10-22	3300	2018-02-26	11	250000	GG	AA	TT	CT	CC	GG	CC	CT	AG	AA
216	KHU56	Crossbreed	Khartoum University	2007-05-25	1140	6	300	2017-10-22	3300	2018-03-26	10	NA	GG	AA	TT	CT	CC	GG	CC	CT	AG	AA
217	KHU57	Crossbreed	Khartoum University	2013-10-30	850	2	305	2017-11-17	3660	2017-11-26	8.5	85000	GG	AA	TT	TT	CT	GT	CC	CC	AA	AA
217	KHU57	Crossbreed	Khartoum University	2013-10-30	850	2	305	2017-11-17	3660	2017-12-26	7.5	100000	GG	AA	TT	TT	CT	GT	CC	CC	AA	AA
217	KHU57	Crossbreed	Khartoum University	2013-10-30	850	2	305	2017-11-17	3660	2018-01-25	6.5	95000	GG	AA	TT	TT	CT	GT	CC	CC	AA	AA
217	KHU57	Crossbreed	Khartoum University	2013-10-30	850	2	305	2017-11-17	3660	2018-02-26	5	90000	GG	AA	TT	TT	CT	GT	CC	CC	AA	AA
217	KHU57	Crossbreed	Khartoum University	2013-10-30	850	2	305	2017-11-17	3660	2018-03-26	5	90000	GG	AA	TT	TT	CT	GT	CC	CC	AA	AA
218	KHU58	Crossbreed	Khartoum University	2012-01-01	900	4	310	2017-08-30	4030	2017-12-26	10	95000	GG	AA	CT	CT	CC	GT	CC	TT	AA	AA
218	KHU58	Crossbreed	Khartoum University	2012-01-01	900	4	310	2017-08-30	4030	2018-01-25	9	250000	GG	AA	CT	CT	CC	GT	CC	TT	AA	AA
218	KHU58	Crossbreed	Khartoum University	2012-01-01	900	4	310	2017-08-30	4030	2018-02-26	8	295000	GG	AA	CT	CT	CC	GT	CC	TT	AA	AA
219	KHU59	Crossbreed	Khartoum University	2013-11-14	860	2	315	2017-10-10	3465	2017-12-26	14	100000	GG	AA	CT	CT	CT	GT	CC	CC	AA	AA
219	KHU59	Crossbreed	Khartoum University	2013-11-14	860	2	315	2017-10-10	3465	2018-01-25	10	75000	GG	AA	CT	CT	CT	GT	CC	CC	AA	AA
219	KHU59	Crossbreed	Khartoum University	2013-11-14	860	2	315	2017-10-10	3465	2018-03-26	9	75000	GG	AA	CT	CT	CT	GT	CC	CC	AA	AA
220	KHU60	Crossbreed	Khartoum University	2009-04-10	894	6	330	2017-09-23	330	2017-12-26	9	15000	GG	AA	TT	CT	CT	GG	CC	CC	AA	AA
220	KHU60	Crossbreed	Khartoum University	2009-04-10	894	6	330	2017-09-23	330	2018-01-25	7	10000	GG	AA	TT	CT	CT	GG	CC	CC	AA	AA
220	KHU60	Crossbreed	Khartoum University	2009-04-10	894	6	330	2017-09-23	330	2018-02-26	6	50000	GG	AA	TT	CT	CT	GG	CC	CC	AA	AA
221	KHU61	Crossbreed	Khartoum University	2007-03-31	850	8	310	2017-04-12	3410	2017-12-26	10	30000	GG	AA	CT	CT	CT	GG	CC	CC	AA	AA
221	KHU61	Crossbreed	Khartoum University	2007-03-31	850	8	310	2017-04-12	3410	2018-01-25	9	25000	GG	AA	CT	CT	CT	GG	CC	CC	AA	AA
221	KHU61	Crossbreed	Khartoum University	2007-03-31	850	8	310	2017-04-12	3410	2018-02-26	7	25000	GG	AA	CT	CT	CT	GG	CC	CC	AA	AA
222	KHU62	Crossbreed	Khartoum University	2006-01-12	893	8	299	2017-11-03	3588	2017-12-26	9	15000	GG	AA	CT	CT	CT	GT	CC	CC	AA	AG
222	KHU62	Crossbreed	Khartoum University	2005-01-12	893	8	299	2017-11-03	3588	2018-01-25	7	20000	GG	AA	CT	CT	CT	GT	CC	CC	AA	AG
223	KHU63	Crossbreed	Khartoum University	2009-07-31	1301	5	330	2017-11-28	3300	2017-12-26	12.5	500000	GG	AA	CT	TT	CT	GT	CT	CC	AG	AG
223	KHU63	Crossbreed	Khartoum University	2009-07-31	1301	5	330	2017-11-28	3300	2018-01-25	11	600000	GG	AA	CT	TT	CT	GT	CT	CC	AG	AG
223	KHU63	Crossbreed	Khartoum University	2009-07-31	1301	5	330	2017-11-28	3300	2018-02-26	10.5	500000	GG	AA	CT	TT	CT	GT	CT	CC	AG	AG
224	KHU64	Crossbreed	Khartoum University	2005-02-18	930	6	300	2017-05-05	3100	2017-12-26	8	200000	GG	AA	CT	CT	CT	GT	CC	CT	AA	AA
224	KHU64	Crossbreed	Khartoum University	2005-02-18	930	6	300	2017-05-05	3100	2018-01-25	8	500000	GG	AA	CT	CT	CT	GT	CC	CT	AA	AA
225	KHU65	Crossbreed	Khartoum University	2012-08-13	1080	2	305	2017-08-28	4270	2017-12-26	10	100000	GG	AA	TT	TT	CC	GG	CC	CC	AA	AA
225	KHU65	Crossbreed	Khartoum University	2012-08-13	1080	2	305	2017-08-28	4270	2018-01-25	9.5	105000	GG	AA	TT	TT	CC	GG	CC	CC	AA	AA
225	KHU65	Crossbreed	Khartoum University	2012-08-13	1080	2	305	2017-08-28	4270	2018-02-26	9	100000	GG	AA	TT	TT	CC	GG	CC	CC	AA	AA
225	KHU65	Crossbreed	Khartoum University	2012-08-13	1080	2	305	2017-08-28	4270	2018-03-26	6	100000	GG	AA	TT	TT	CC	GG	CC	CC	AA	AA
226	KHU66	Crossbreed	Khartoum University	2003-11-07	1264	8	300	2017-09-03	3600	2017-12-26	11	200000	GG	AG	CT	TT	CC	TT	CC	CT	AA	AA
226	KHU66	Crossbreed	Khartoum University	2003-11-07	1264	8	300	2017-09-03	3600	2018-01-25	9	150000	GG	AG	CT	TT	CC	TT	CC	CT	AA	AA
226	KHU66	Crossbreed	Khartoum University	2003-11-07	1264	8	300	2017-09-03	3600	2018-02-26	8	200000	GG	AG	CT	TT	CC	TT	CC	CT	AA	AA
226	KHU66	Crossbreed	Khartoum University	2003-11-07	1264	8	300	2017-09-03	3600	2018-03-26	7	200000	GG	AG	CT	TT	CC	TT	CC	CT	AA	AA
227	KHU67	Crossbreed	Khartoum University	2011-09-23	1080	4	315	2017-06-06	3150	2017-12-26	7.5	250000	GG	AA	TT	CT	CC	GG	CC	CC	AA	AA
227	KHU67	Crossbreed	Khartoum University	2011-09-23	1080	4	315	2017-06-06	3150	2018-01-25	7	300000	GG	AA	TT	CT	CC	GG	CC	CC	AA	AA
227	KHU67	Crossbreed	Khartoum University	2011-09-23	1080	4	315	2017-06-06	3150	2018-02-26	6	250000	GG	AA	TT	CT	CC	GG	CC	CC	AA	AA
227	KHU67	Crossbreed	Khartoum University	2011-09-23	1080	4	315	2017-06-06	3150	2018-03-26	4	200000	GG	AA	TT	CT	CC	GG	CC	CC	AA	AA
228	KHU68	Crossbreed	Khartoum University	2012-02-21	1080	3	300	2017-09-14	3600	2017-12-26	12	300000	GG	AA	TT	CT	CT	GG	CC	CC	AG	AA
228	KHU68	Crossbreed	Khartoum University	2012-02-21	1080	3	300	2017-09-14	3600	2018-01-25	10	295000	GG	AA	TT	CT	CT	GG	CC	CC	AG	AA
228	KHU68	Crossbreed	Khartoum University	2012-02-21	1080	3	300	2017-09-14	3600	2018-03-26	8	275000	GG	AA	TT	CT	CT	GG	CC	CC	AG	AA
229	KHU69	Crossbreed	Khartoum University	2004-07-01	1247	8	298	2017-11-11	2980	2017-12-26	9	150000	GG	AA	TT	TT	CC	GT	CC	CT	AA	AA
229	KHU69	Crossbreed	Khartoum University	2004-07-01	1247	8	298	2017-11-11	2980	2018-01-25	8	150000	GG	AA	TT	TT	CC	GT	CC	CT	AA	AA
229	KHU69	Crossbreed	Khartoum University	2004-07-01	1247	8	298	2017-11-11	2980	2018-02-26	7	125000	GG	AA	TT	TT	CC	GT	CC	CT	AA	AA
229	KHU69	Crossbreed	Khartoum University	2004-07-01	1247	8	298	2017-11-11	2980	2018-03-26	6	140000	GG	AA	TT	TT	CC	GT	CC	CT	AA	AA
230	KHU70	Crossbreed	Khartoum University	2011-11-11	1080	3	350	2017-08-20	4550	2017-12-26	10	500000	GG	AG	CC	TT	CC	GT	CC	CC	AA	AA
230	KHU70	Crossbreed	Khartoum University	2011-11-11	1080	3	350	2017-08-20	4550	2018-01-25	8.5	4950000	GG	AG	CC	TT	CC	GT	CC	CC	AA	AA
230	KHU70	Crossbreed	Khartoum University	2011-11-11	1080	3	350	2017-08-20	4550	2018-02-26	7	5050000	GG	AG	CC	TT	CC	GT	CC	CC	AA	AA
230	KHU70	Crossbreed	Khartoum University	2011-11-11	1080	3	350	2017-08-20	4550	2018-03-26	6.5	5500000	GG	AG	CC	TT	CC	GT	CC	CC	AA	AA
231	KHU71	Crossbreed	Khartoum University	2012-06-12	1080	2	300	2017-10-17	3600	2017-12-26	13	250000	AA	AA	TT	TT	CT	GT	CC	CT	AA	AA
231	KHU71	Crossbreed	Khartoum University	2012-06-12	1080	2	300	2017-10-17	3600	2018-01-25	11	255000	AA	AA	TT	TT	CT	GT	CC	CT	AA	AA
231	KHU71	Crossbreed	Khartoum University	2012-06-12	1080	2	300	2017-10-17	3600	2018-02-26	9	245000	AA	AA	TT	TT	CT	GT	CC	CT	AA	AA
232	KHU72	Crossbreed	Khartoum University	2007-12-06	1164	5	330	2017-10-23	2970	2017-12-26	8.5	250000	GG	AG	TT	CT	CC	GG	CC	CC	AA	AA
232	KHU72	Crossbreed	Khartoum University	2007-12-06	1164	5	330	2017-10-23	2970	2018-02-26	7.5	150000	GG	AG	TT	CT	CC	GG	CC	CC	AA	AA
232	KHU72	Crossbreed	Khartoum University	2007-12-06	1164	5	330	2017-10-23	2970	2018-03-26	6	250000	GG	AG	TT	CT	CC	GG	CC	CC	AA	AA
233	KHU73	Crossbreed	Khartoum University	2011-02-11	1080	4	300	2017-11-03	3600	2017-12-26	12	200000	GG	AA	TT	CC	CC	TT	CC	CC	AA	AA
233	KHU73	Crossbreed	Khartoum University	2011-02-11	1080	4	300	2017-11-03	3600	2018-01-25	9	175000	GG	AA	TT	CC	CC	TT	CC	CC	AA	AA
234	KHU74	Crossbreed	Khartoum University	2009-09-15	1080	3	330	2017-06-08	3300	2017-12-26	9	250000	AG	AA	CT	CT	CC	GT	CT	CC	AG	AA
234	KHU74	Crossbreed	Khartoum University	2009-09-15	1080	3	330	2017-06-08	3300	2018-01-25	8	250000	AG	AA	CT	CT	CC	GT	CT	CC	AG	AA
234	KHU74	Crossbreed	Khartoum University	2009-09-15	1080	3	330	2017-06-08	3300	2018-02-26	6	150000	AG	AA	CT	CT	CC	GT	CT	CC	AG	AA
234	KHU74	Crossbreed	Khartoum University	2009-09-15	1080	3	330	2017-06-08	3300	2018-03-26	5	250000	AG	AA	CT	CT	CC	GT	CT	CC	AG	AA
235	KHU75	Crossbreed	Khartoum University	2014-02-22	1080	1	NA	2017-09-22	NA	2017-12-26	7	150000	GG	AA	CT	TT	CT	TT	CC	CT	AA	AA
235	KHU75	Crossbreed	Khartoum University	2014-02-22	1080	1	NA	2017-09-22	NA	2018-01-25	6	125000	GG	AA	CT	TT	CT	TT	CC	CT	AA	AA
235	KHU75	Crossbreed	Khartoum University	2014-02-22	1080	1	NA	2017-09-22	NA	2018-03-26	5	NA	GG	AA	CT	TT	CT	TT	CC	CT	AA	AA
236	KHU76	Crossbreed	Khartoum University	2011-05-03	1228	4	310	2017-04-22	4030	2017-12-26	8	2750000	GG	AA	CT	CT	CC	GG	CC	CT	AG	AA
236	KHU76	Crossbreed	Khartoum University	2011-05-03	1228	4	310	2017-04-22	4030	2018-01-25	7.5	2000000	GG	AA	CT	CT	CC	GG	CC	CT	AG	AA
236	KHU76	Crossbreed	Khartoum University	2011-05-03	1228	4	310	2017-04-22	4030	2018-02-26	5	2500000	GG	AA	CT	CT	CC	GG	CC	CT	AG	AA
237	KHU77	Crossbreed	Khartoum University	2012-08-14	900	2	300	2017-08-30	3000	2017-12-26	9	3000000	GG	AA	TT	TT	CC	TT	CC	CC	AA	AA
237	KHU77	Crossbreed	Khartoum University	2012-08-14	900	2	300	2017-08-30	3000	2018-01-25	7	3500000	GG	AA	TT	TT	CC	TT	CC	CC	AA	AA
238	KHU78	Crossbreed	Khartoum University	2012-02-01	1254	2	305	2017-12-15	3660	2017-12-26	9	1500000	GG	AA	TT	TT	CC	GT	CC	CT	AA	AA
238	KHU78	Crossbreed	Khartoum University	2012-02-01	1254	2	305	2017-12-15	3660	2018-01-25	12	1250000	GG	AA	TT	TT	CC	GT	CC	CT	AA	AA
238	KHU78	Crossbreed	Khartoum University	2012-02-01	1254	2	305	2017-12-15	3660	2018-02-26	11	1350000	GG	AA	TT	TT	CC	GT	CC	CT	AA	AA
238	KHU78	Crossbreed	Khartoum University	2012-02-01	1254	2	305	2017-12-15	3660	2018-03-26	9	1250000	GG	AA	TT	TT	CC	GT	CC	CT	AA	AA
239	KHU79	Crossbreed	Khartoum University	2002-01-14	1150	5	330	2017-12-05	3795	2017-12-26	7	500000	GG	AG	TT	TT	CC	GG	CC	CT	AA	AG
239	KHU79	Crossbreed	Khartoum University	2002-01-14	1150	5	330	2017-12-05	3795	2018-01-25	10	500000	GG	AG	TT	TT	CC	GG	CC	CT	AA	AG
239	KHU79	Crossbreed	Khartoum University	2002-01-14	1150	5	330	2017-12-05	3795	2018-02-26	12	400000	GG	AG	TT	TT	CC	GG	CC	CT	AA	AG
239	KHU79	Crossbreed	Khartoum University	2002-01-14	1150	5	330	2017-12-05	3795	2018-03-26	9.5	450000	GG	AG	TT	TT	CC	GG	CC	CT	AA	AG
240	KHU80	Crossbreed	Khartoum University	2009-01-01	1044	6	310	2017-09-12	3255	2017-12-26	9	50000	AG	AA	CT	CT	CT	GT	CT	CC	AG	AA
240	KHU80	Crossbreed	Khartoum University	2009-01-01	1044	6	310	2017-09-12	3255	2018-01-25	8	60000	AG	AA	CT	CT	CT	GT	CT	CC	AG	AA
240	KHU80	Crossbreed	Khartoum University	2009-01-01	1044	6	310	2017-09-12	3255	2018-02-26	7	65000	AG	AA	CT	CT	CT	GT	CT	CC	AG	AA
